# Supplementary material for: Changing ecosystems promote generalism and enhanced heterogeneity in diet composition in the endangered St. Lawrence Estuary beluga
Source: Sci Rep. 2025 Feb 20;15:6239. doi: 10.1038/s41598-025-91083-z (PMC11842592; doi:10.1038/s41598-025-91083-z)
Supplement: Supplementary file 3 — Supplementary Information 3. [file 41598_2025_91083_MOESM3_ESM.xlsx]

## Sheet: Table_S1_raw beluga_data
	Tittle : Changing ecosystems promote generalism and enhanced heterogeneity in diet composition in the endangered St. Lawrence Estuary beluga (Delphinapterus leucas) Cabrol Jory1*, Véronique Lesage1, Ève Rioux1 1 Maurice Lamontagne Institute, Fisheries and Oceans Canada, Mont-Joli, QC, Canada *Corresponding author : jory.cabrol@dfo-mpo.gc.ca
	Table S1. Metadata and stable isotope values (‰) of the 96 St. Lawrence Estuary beluga used in this study. Asterisks (*) indicate carbon isotope values that were missing and were mathematically retro-calculated from their bulk or lipid counterpart using equations developed by Ouellet et al. (2024). See Materials & Methods for details.
	uniqueID	Species	Period	Year	Age class	Sex	Latitude	Longitude	δ15N (bulk)	δ13C (Lipd extracted)	δ13C (Lipid extracted and Suess corrected)	CN ratio
	DL1997-001	Delphinapterus leucas	2000's	1997	adult	M	47.442	-70.040	15.51	-16.82	-16.88	3.17
	DL1997-002	Delphinapterus leucas	2000's	1997	adult	F	47.856	-69.725	15.40	-16.80	-16.86	3.07
	DL1997-003	Delphinapterus leucas	2000's	1997	adult	F	47.442	-70.040	15.87	-16.65	-16.71	3.18
	DL1997-005	Delphinapterus leucas	2000's	1997	adult	M	-	-	15.59	-16.06*	-16.13*	3.22
	DL1997-007	Delphinapterus leucas	2000's	1997	adult	M	48.723	-67.897	18.27	-15.59*	-15.65	3.09
	DL1997-101	Delphinapterus leucas	2000's	1997	adult	M	48.901	-68.697	16.19	-16.50	-16.57	3.28
	DL1997-106	Delphinapterus leucas	2000's	1997	adult	F	48.856	-68.830	14.70	-16.77	-16.84	3.31
	DL1998-001	Delphinapterus leucas	2000's	1998	juvenile	F	48.613	-68.229	15.08	-16.84*	-16.89	3.19
	DL1998-002	Delphinapterus leucas	2000's	1998	adult	M	48.371	-68.731	15.61	-16.64*	-16.68	3.18
	DL1998-003	Delphinapterus leucas	2000's	1998	adult	F	48.613	-68.229	15.46	-16.83*	-16.87	3.20
	DL1998-004	Delphinapterus leucas	2000's	1998	adult	F	47.877	-69.547	15.42	-16.74*	-16.78	3.24
	DL1998-005	Delphinapterus leucas	2000's	1998	juvenile	M	47.513	-69.954	16.48	-16.77*	-16.82	3.31
	DL1998-006	Delphinapterus leucas	2000's	1998	adult	F	48.364	-68.820	15.51	-16.95*	-16.99	3.16
	DL1998-008	Delphinapterus leucas	2000's	1998	adult	M	50.017	-66.885	16.96	-16.80*	-16.85	3.25
	DL1998-009	Delphinapterus leucas	2000's	1998	adult	M	48.613	-68.229	15.12	-16.71*	-16.76	3.21
	DL1999-001	Delphinapterus leucas	2000's	1999	adult	M	-	-	15.56	-16.60*	-16.62	3.10
	DL1999-002	Delphinapterus leucas	2000's	1999	adult	M	48.669	-68.011	15.13	-16.84*	-16.86	3.17
	DL1999-003	Delphinapterus leucas	2000's	1999	adult	F	47.856	-69.725	15.37	-16.81*	-16.84	3.19
	DL1999-004	Delphinapterus leucas	2000's	1999	adult	M	-	-	15.40	-16.70*	-16.73	3.15
	DL1999-005	Delphinapterus leucas	2000's	1999	adult	F	48.788	-67.702	15.78	-16.60*	-16.62	3.11
	DL1999-007	Delphinapterus leucas	2000's	1999	adult	F	-	-	15.86	-16.92*	-16.94	3.19
	DL1999-009	Delphinapterus leucas	2000's	1999	adult	F	47.519	-69.944	16.47	-16.86*	-16.88	3.18
	DL1999-103	Delphinapterus leucas	2000's	1999	adult	M	-	-	16.56	-16.58*	-16.61	3.27
	DL1999-105	Delphinapterus leucas	2000's	1999	adult	M	49.033	-64.447	16.46	-15.67*	-15.69	3.13
	DL1999-107	Delphinapterus leucas	2000's	1999	adult	F	47.957	-69.809	15.10	-17.07*	-17.09	3.17
	DL1999-108	Delphinapterus leucas	2000's	1999	adult	M	48.473	-68.569	14.45	-16.53*	-16.55	3.22
	DL2000-001	Delphinapterus leucas	2000's	2000	adult	F	-	-	15.98	-17.19*	-17.19	3.26
	DL2000-002	Delphinapterus leucas	2000's	2000	adult	F	48.141	-69.709	15.13	-16.84*	-16.84	3.16
	DL2000-104	Delphinapterus leucas	2000's	2000	juvenile	M	48.613	-68.229	15.51	-16.56*	-16.56	3.16
	DL2000-105	Delphinapterus leucas	2000's	2000	adult	F	48.364	-68.816	15.76	-16.80*	-16.80	3.19
	DL2001-001	Delphinapterus leucas	2000's	2001	adult	M	48.519	-68.465	16.98	-16.55*	-16.53	3.21
	DL2001-003	Delphinapterus leucas	2000's	2001	adult	M	49.098	-66.693	16.43	-16.69*	-16.68	3.22
	DL2001-005	Delphinapterus leucas	2000's	2001	juvenile	M	48.023	-69.452	15.42	-17.15*	-17.14	3.18
	DL2001-006	Delphinapterus leucas	2000's	2001	adult	F	48.489	-68.492	15.65	-16.63*	-16.62	3.28
	DL2001-007	Delphinapterus leucas	2000's	2001	adult	M	48.351	-68.805	15.71	-16.84*	-16.82	3.17
	DL2001-103	Delphinapterus leucas	2000's	2001	adult	F	48.903	-67.326	15.06	-16.80*	-16.78	3.21
	DL2002-001	Delphinapterus leucas	2000's	2002	adult	F	47.566	-70.204	15.40	-16.67*	-16.63	3.24
	DL2002-002	Delphinapterus leucas	2000's	2002	adult	M	47.437	-70.047	16.18	-16.52*	-16.48	3.22
	DL2002-003	Delphinapterus leucas	2000's	2002	adult	M	-	-	15.36	-16.44*	-16.40	3.16
	DL2002-004	Delphinapterus leucas	2000's	2002	adult	M	48.613	-68.229	16.49	-16.58*	-16.54	3.26
	DL2002-006	Delphinapterus leucas	2000's	2002	juvenile	F	48.818	-67.604	15.83	-16.81*	-16.77	3.22
	DL2002-007	Delphinapterus leucas	2000's	2002	adult	M	48.473	-68.569	15.91	-16.62*	-16.58	3.19
	DL2002-008	Delphinapterus leucas	2000's	2002	adult	M	48.818	-67.604	15.77	-16.38*	-16.34	3.21
	DL2002-009	Delphinapterus leucas	2000's	2002	adult	M	48.722	-67.897	15.81	-16.93*	-16.89	3.22
	DL2003-001	Delphinapterus leucas	2000's	2003	adult	M	48.613	-68.229	16.03	-16.71*	-16.65	3.21
	DL2003-002	Delphinapterus leucas	2000's	2003	adult	F	48.788	-67.702	15.66	-16.38*	-16.33	3.21
	DL2003-006	Delphinapterus leucas	2000's	2003	adult	F	48.542	-69.247	15.69	-16.48*	-16.42	3.22
	DL2003-007	Delphinapterus leucas	2000's	2003	adult	F	48.435	-68.596	15.59	-17.16*	-17.10	3.16
	DL2003-008	Delphinapterus leucas	2000's	2003	adult	M	48.141	-69.709	15.86	-16.63*	-16.58	3.22
	DL2003-102	Delphinapterus leucas	2000's	2003	adult	F	48.161	-65.859	15.19	-16.77*	-16.71	3.21
	DL2003-105	Delphinapterus leucas	2000's	2003	juvenile	M	48.723	-67.897	15.97	-16.73*	-16.67	3.24
	DL2003-106	Delphinapterus leucas	2000's	2003	adult	M	48.351	-68.805	16.26	-16.71*	-16.65	3.23
	DL2003-107	Delphinapterus leucas	2000's	2003	juvenile	M	48.135	-69.170	14.81	-16.58*	-16.52	3.18
	DL2015-001	Delphinapterus leucas	2020's	2015	adult	M	48.267	-69.493	15.09	-17.86	-18.02	3.34
	DL2015-002	Delphinapterus leucas	2020's	2015	juvenile	M	48.430	-68.599	14.97	-17.64	-17.80	3.46
	DL2015-003	Delphinapterus leucas	2020's	2015	adult	F	48.613	-68.229	13.94	-16.58	-16.74	3.30
	DL2015-004	Delphinapterus leucas	2020's	2015	adult	F	48.549	-69.242	14.50	-18.00	-18.16	3.64
	DL2015-006	Delphinapterus leucas	2020's	2015	adult	F	48.352	-69.397	15.38	-17.75	-17.91	4.39
	DL2015-101	Delphinapterus leucas	2020's	2015	adult	F	48.024	-69.452	16.28	-16.61*	-16.77*	5.30
	DL2015-104	Delphinapterus leucas	2020's	2015	adult	M	48.335	-64.685	15.82	-16.96	-17.12	4.37
	DL2015-107	Delphinapterus leucas	2020's	2015	adult	M	50.199	-63.410	15.57	-17.91	-18.07	3.47
	DL2016-001	Delphinapterus leucas	2020's	2016	adult	F	48.391	-69.354	15.22	-17.62	-17.75	3.37
	DL2016-002	Delphinapterus leucas	2020's	2016	adult	F	48.603	-68.246	15.10	-17.52	-17.66	3.46
	DL2016-004	Delphinapterus leucas	2020's	2016	adult	F	48.152	-69.145	14.91	-17.42	-17.55	3.36
	DL2016-005	Delphinapterus leucas	2020's	2016	juvenile	M	47.516	-69.956	15.70	-17.33	-17.46	3.19
	DL2016-101	Delphinapterus leucas	2020's	2016	adult	F	48.378	-68.728	14.80	-17.78	-17.92	3.47
	DL2016-107	Delphinapterus leucas	2020's	2016	juvenile	F	-	-	14.59	-17.79	-17.92	3.37
	DL2017-001	Delphinapterus leucas	2020's	2017	adult	F	48.145	-69.247	14.83	-17.72	-17.82	3.43
	DL2017-002	Delphinapterus leucas	2020's	2017	adult	M	48.611	-68.231	16.01	-17.87	-17.97	3.92
	DL2017-003	Delphinapterus leucas	2020's	2017	adult	F	47.519	-69.944	16.03	-18.02	-18.12	3.69
	DL2017-004	Delphinapterus leucas	2020's	2017	adult	F	48.859	-67.532	16.17	-17.51	-17.61	3.82
	DL2017-005	Delphinapterus leucas	2020's	2017	juvenile	M	48.795	-67.690	15.16	-17.93	-18.03	3.33
	DL2017-101	Delphinapterus leucas	2020's	2017	adult	M	49.079	-63.456	15.21	-17.04	-17.14	3.55
	DL2017-103	Delphinapterus leucas	2020's	2017	adult	F	49.233	-65.739	16.01	-17.86	-17.96	3.79
	DL2017-107	Delphinapterus leucas	2020's	2017	adult	F	48.301	-68.925	17.13	-17.34	-17.44	4.79
	DL2018-001	Delphinapterus leucas	2020's	2018	adult	F	48.131	-69.530	15.55	-17.60	-17.66	3.39
	DL2018-002	Delphinapterus leucas	2020's	2018	adult	F	48.858	-67.474	15.62	-17.76	-17.83	3.21
	DL2018-003	Delphinapterus leucas	2020's	2018	adult	F	48.397	-68.678	15.69	-17.96	-18.02	3.26
	DL2018-004	Delphinapterus leucas	2020's	2018	adult	F	48.162	-69.878	15.39	-18.00	-18.06	3.49
	DL2018-101	Delphinapterus leucas	2020's	2018	adult	M	48.560	-64.293	16.38	-18.43	-18.49	5.82
	DL2018-102	Delphinapterus leucas	2020's	2018	adult	M	47.498	-70.236	15.15	-17.75	-17.82	3.36
	DL2019-001	Delphinapterus leucas	2020's	2019	juvenile	F	48.722	-67.897	15.01	-18.21	-18.25	3.52
	DL2019-002	Delphinapterus leucas	2020's	2019	juvenile	M	48.423	-68.607	16.97	-17.54	-17.58	3.51
	DL2019-003	Delphinapterus leucas	2020's	2019	adult	M	48.785	-67.701	16.45	-17.34	-17.37	3.80
	DL2019-004	Delphinapterus leucas	2020's	2019	adult	F	48.621	-68.212	15.14	-17.69	-17.72	3.91
	DL2019-005	Delphinapterus leucas	2020's	2019	adult	F	48.941	-67.172	14.82	-17.42	-17.45	3.16
	DL2019-006	Delphinapterus leucas	2020's	2019	adult	F	47.865	-69.617	15.33	-18.33	-18.37	3.74
	DL2019-008	Delphinapterus leucas	2020's	2019	adult	F	48.877	-67.416	14.76	-18.05	-18.09	3.31
	DL2019-009	Delphinapterus leucas	2020's	2019	adult	F	47.913	-69.507	14.90	-18.09	-18.12	3.39
	DL2019-102	Delphinapterus leucas	2020's	2019	adult	F	47.518	-69.944	14.84	-17.65	-17.68	3.49
	DL2020-002	Delphinapterus leucas	2020's	2020	adult	M	49.150	-66.442	16.76	-17.60	-17.60	2.96
	DL2020-003	Delphinapterus leucas	2020's	2020	adult	F	48.346	-69.394	17.20	-17.14	-17.14	3.02
	DL2020-007	Delphinapterus leucas	2020's	2020	adult	F	48.052	-69.423	16.58	-17.94	-17.94	3.17
	DL2020-102	Delphinapterus leucas	2020's	2020	adult	M	47.609	-70.158	17.33	-18.20	-18.20	3.07
	DL2020-105	Delphinapterus leucas	2020's	2020	adult	M	48.822	-67.595	16.83	-17.35	-17.35	3.01
	DL2020-108	Delphinapterus leucas	2020's	2020	juvenile	M	47.934	-69.515	17.13	-17.43	-17.43	3.02
