# Supplementary material for: Changing ecosystems promote generalism and enhanced heterogeneity in diet composition in the endangered St. Lawrence Estuary beluga
Source: Sci Rep. 2025 Feb 20;15:6239. doi: 10.1038/s41598-025-91083-z (PMC11842592; doi:10.1038/s41598-025-91083-z)
Supplement: Supplementary file 4 — Supplementary Information 4. [file 41598_2025_91083_MOESM4_ESM.xlsx]

## Sheet: Sheet1
Tittle : Changing ecosystems promote generalism and enhanced heterogeneity in diet composition in the endangered St. Lawrence Estuary beluga (Delphinapterus leucas) Cabrol Jory1*, Véronique Lesage1, Ève Rioux1 1 Maurice Lamontagne Institute, Fisheries and Oceans Canada, Mont-Joli, QC, Canada *Corresponding author : jory.cabrol@dfo-mpo.gc.ca
	Table S2. Metadata and stable isotope values (mean ± SD in ‰) of the 926 prey specimens used in the mixing models to estimate diet of St. Lawrence Estuary beluga. Asterisks (*) indicate isotope values that were mathematically retro-calculated from their bulk or lipid counterpart using equations developed by Ouellet et al. (2024). See Materials & Methods for details. Details for each prey sample a…
	Prey group	Period	Species	Year	δ15N (bulk)	δ13C (lipid extracted)	δ13C (lipid extracted & Suess corrected)	% carbon	% nitrogen	Sample size	Weight (g)	Total length (cm)
	Rainbow smelt	2000's	Osmerus mordax	1996	14.83 ± 0.67*	-19.29 ± 0.69	-19.36 ± 0.69	44.9 ± 2.7	14.2 ± 0.8	6	35.9 ± 26.5 (6)	14.9 ± 5.3 (6)
		2020's	Osmerus mordax	2019	14.28 ± 0.38	-19.84 ± 0.56	-19.88 ± 0.56	43.6 ± 0.9	14.1 ± 0.3	15	22.7 ± 2.2 (15)	15.7 ± 0.7 (15)
				2020	15.32 ± 0.36	-19.29 ± 0.58	-19.29 ± 0.58	44.2 ± 0.4	14.3 ± 0.2	7	28.4 ± 9.4 (7)	17.8 ± 2.6 (7)
	Groundfish		Gadus morhua	1995	12.72 ± 0.61	-18.67 ± 1.02*	-18.79 ± 1.02	44.4 ± 1.3	14.0 ± 1.2	4	836.1 ± 393.4 (4)	45.5 ± 8.5 (4)
				1996	13.76 ± 0.46*	-18.07 ± 0.46	-18.14 ± 0.46	43.9 ± 0.6	14.2 ± 0.1	2	379.7 ± 241.6 (2)	29.5 ± 9.2 (2)
			Liparis spp.	1995	13.04	-17.75 *	-17.84	46.0	14.5	1	165.5 (1)	22.5 (1)
				1996	14.16 ± 0.39*	-17.89 ± 0.28	-17.96 ± 0.28	44.6 ± 0.4	14.3 ± 0.1	3	148.1 ± 49.4 (3)	20.8 ± 2.2 (3)
		2000's	Lycodes spp.	1996	13.33 ± 0.53*	-18.59 ± 0.22	-18.67 ± 0.22	43.1 ± 4.9	13.8 ± 1.5	5	94.9 ± 84.8 (5)	26.1 ± 6.5 (5)
			Myoxocephalus spp.	1996	13.98 ± 0.35*	-19.09 ± 0.41	-19.17 ± 0.41	46.5 ± 0.3	14.3 ± 0.1	3	193.9 ± 96.5 (3)	25.8 ± 4.5 (3)
			Reinhardtius hippoglossoides	1995	13.84 ± 0.51*	-18.75 ± 0.60*	-18.84 ± 0.60	45.7 ± 0.6	14.7 ± 0.1	3	259.0 ± 85.9 (3)	26.0 ± 14.8 (3)
				1996	13.20 ± 0.67*	-19.13 ± 0.51	-19.20 ± 0.51	45.8 ± 1.5	14.8 ± 0.6	18	217.1 ± 111.1 (18)	26.9 ± 8.6 (18)
			Sebastes spp.	1996	13.16 ± 0.36*	-19.04 ± 0.47	-19.11 ± 0.47	45.6 ± 3.0	14.4 ± 1.0	13	119.1 ± 36.4 (13)	17.3 ± 7.8 (13)
		2020's	Gadus morhua	2015	14.89 ± 0.44*	-17.47 ± 0.44	-17.59 ± 0.44	43.2 ± 1.9	13.8 ± 0.4	10	315.6 ± 66.1 (10)	34.2 ± 2.3 (10)
				2016	14.61 ± 0.24*	-17.98 ± 0.43	-18.08 ± 0.43	41.3 ± 0.6	13.7 ± 0.2	9	359.7 ± 74.3 (9)	34.2 ± 2.2 (9)
				2017	14.87 ± 0.32	-17.65 ± 0.17	-17.72 ± 0.17	42.4 ± 0.8	13.7 ± 0.2	3	311.5 ± 10.1 (3)	-
				2019	14.19 ± 0.90	-18.75 ± 0.34	-18.75 ± 0.34	43.3 ± 1.4	14.1 ± 0.5	10	230.4 ± 150.8 (10)	29.7 ± 9.6 (10)
				2020	13.77 ± 0.66	-18.56 ± 0.43	-18.52 ± 0.43	43.3 ± 0.5	14.1 ± 0.2	14	176.1 ± 68.7 (11)	27.4 ± 3.5 (14)
			Hippoglossoides platessoides	2015	13.73 ± 0.54	-18.12 ± 0.39*	-18.24 ± 0.39	40.6 ± 1.6	13.3 ± 0.7	12	91.5 ± 42.8 (12)	22.9 ± 4 (12)
				2016	13.47 ± 0.93	-18.00 ± 0.27	-18.10 ± 0.27	41.7 ± 0.4	14.0 ± 0.2	8	131.6 ± 45.6 (8)	26.1 ± 2.9 (8)
				2017	14.15 ± 0.65	-17.56 ± 0.36	-17.63 ± 0.36	41.2 ± 1.0	13.4 ± 0.3	10	135.7 ± 84.1 (10)	25.5 ± 4.0 (10)
				2018	13.60 ± 0.57	-18.59 ± 0.40	-18.62 ± 0.40	42.7 ± 0.9	13.8 ± 0.3	18	129.1 ± 92.4 (18)	25.1 ± 4.6 (18)
				2019	13.17 ± 0.62	-18.20 ± 0.61	-18.20 ± 0.61	43.1 ± 1.7	13.8 ± 0.6	10	64.6 ± 35.8 (10)	20.0 (1)
				2020	13.70 ± 0.46	-18.27 ± 0.33	-18.23 ± 0.33	44.4 ± 0.5	14.3 ± 0.4	10	160.6 ± 68.5 (10)	27.3 ± 3.7 (10)
			Liparis atlanticus	2019	12.88 ± 0.46	-18.87 ± 0.21	-18.87 ± 0.21	40.3 ± 1.3	13.1 ± 0.5	11	26.8 ± 18.7 (5)	12.6 ± 3.3 (11)
			Lycodes lavalaei	2019	13.47 ± 0.71	-18.35 ± 0.27*	-18.35 ± 0.27	42.9 ± 0.5	13.8 ± 0.3	6	95.6 ± 63.2 (6)	29.4 ± 7.2 (6)
				2020	13.23	-18.09	-18.05	43.5	14.1	1	37.5 (1)	22.5 (1)
			Lycodes vahlii	2019	13.44 ± 0.41	-18.19 ± 0.39	-18.19 ± 0.39	42.8 ± 1.2	13.7 ± 0.4	15	57.8 ± 33.9 (15)	25.9 ± 5.5 (15)
				2020	13.32 ± 0.3	-18.31 ± 0.44	-18.27 ± 0.44	43.9 ± 0.5	14.0 ± 0.2	11	36.2 ± 51.1 (11)	19.5 ± 8.4 (11)
			Myoxocephalus scorpius	2019	13.67 ± 0.52	-18.55 ± 0.16	-18.55 ± 0.16	43.2 ± 0.2	14.1 ± 0.1	2	135.2 ± 107.8 (2)	21.5 ± 7.4 (2)
				2020	13.85	-17.31	-17.27	44.0	14.2	1	128.5 (1)	21.9 (1)
			Reinhardtius hippoglossoides	2015	13.31 ± 0.47	-18.48 ± 0.30	-18.61 ± 0.30	40.8 ± 1.8	13.3 ± 0.4	10	235.4 ± 57.2 (10)	31.3 ± 2.4 (10)
				2016	13.51 ± 0.54	-18.77 ± 0.38	-18.87 ± 0.38	40.8 ± 0.3	13.6 ± 0.1	7	200.5 ± 74.5 (7)	29.1 ± 3.2 (7)
				2017	14.06 ± 0.50*	-18.58 ± 0.24	-18.65 ± 0.24	42.2 ± 0.8	13.4 ± 0.3	10	217.7 ± 65.8 (10)	29.0 ± 2.7 (10)
				2018	13.44 ± 0.34	-19.16 ± 0.37	-19.19 ± 0.37	43.6 ± 0.9	13.9 ± 0.4	18	213.9 ± 72.5 (18)	29.3 ± 3.0 (18)
				2020	13.39 ± 0.39	-18.82 ± 0.15	-18.78 ± 0.15	43.4 ± 0.5	14.1 ± 0.2	15	179.1 ± 67.8 (15)	28.6 ± 2.9 (15)
			Sebastes spp.	2015	13.45 ± 0.08*	-19.73 ± 0.19*	-19.85 ± 0.19	40.3	13.6	2	230.5 (1)	24.3 (1)
				2016	12.01 ± 0.94	-19.20 ± 0.14	-19.29 ± 0.14	41.5 ± 0.8	13.6 ± 0.3	3	125.6 ± 62.2 (3)	20.9 ± 2.8 (3)
				2017	14.07 ± 0.67	-19.01 ± 0.43	-19.06 ± 0.43	42.0 ± 1.0	13.7 ± 0.2	3	224.4 ± 22.2 (3)	25.0 (1)
				2018	11.93	-19.65	-19.68	46.1	14.7	1	193.2 (1)	24.5 (1)
				2019	12.70 ± 0.57	-19.22 ± 0.29	-19.22 ± 0.29	42.5 ± 0.4	13.4 ± 0.2	14	74.8 ± 30.3 (14)	18.6 ± 2.3 (14)
				2020	12.45 ± 0.63*	-19.23 ± 0.30	-19.19 ± 0.30	43.5 ± 0.9	14.0 ± 0.2	18	132.5 ± 34.5 (18)	21.5 ± 1.9 (18)
			Urophycis tenuis	2019	13.88 ± 0.39	-18.78 ± 0.37	-18.78 ± 0.37	43.1 ± 0.5	13.9 ± 0.2	10	123.4 ± 31.4 (8)	25.8 ± 2.4 (10)
				2020	13.87 ± 0.27	-18.68 ± 0.29*	-18.64 ± 0.29	43.4 ± 0.3	13.8 ± 0.1	15	111.4 ± 30.6 (14)	24.3 ± 2.7 (15)
	Pelagic prey (Lower Estuary)	2000's	Clupea harengus	1995	12.08 ± 0.34*	-19.10 ± 0.89	-19.19 ± 0.89	43.8 ± 3.1	14.5 ± 0.9	9	177.7 ± 80.6 (9)	26.1 ± 5.2 (9)
				1996	12.72 ± 0.42*	-19.01 ± 0.74	-19.09 ± 0.74	45.7 ± 4.6	14.6 ± 1.4	13	122.1 ± 88.9 (13)	21.9 ± 6.4 (13)
				2001	12.57 ± 0.20*	-18.24 ± 0.74	-18.22 ± 0.74	46.5 ± 0.4	14.8 ± 0.1	15	184.3 ± 51 (15)	28.6 ± 2.4 (15)
				2003	12.22 ± 0.36*	-19.47 ± 0.21	-19.41 ± 0.21	44.7 ± 1.0	13.8 ± 0.2	8	3.5 ± 1.5 (8)	8.1 ± 1.5 (8)
			Illex illecebrosus	1995	11.99 ± 0.39	-19.96 ± 0.36*	-20.05 ± 0.36	43.0 ± 0.5	14.1 ± 0.1	2	113.5 ± 28.3 (2)	18.5 ± 0.7 (2)
			Mallotus villosus	1995	12.56 ± 0.45*	-19.45 ± 0.64*	-19.54 ± 0.64	46.1 ± 1.2	14.8 ± 0.4	8	10.7 ± 5 (8)	12.1 ± 1.4 (8)
				1996	12.45 ± 0.33*	-19.42 ± 0.47	-19.50 ± 0.47	46.5 ± 0.3	14.9 ± 0.4	6	19.2 ± 6.5 (5)	13.5 ± 1.4 (5)
				2003	12.39 ± 0.27*	-18.74 ± 0.30	-18.68 ± 0.30	44.4 ± 1.0	14.1 ± 0.3	52	17.4 ± 6.4 (50)	13.7 ± 1.2 (52)
		2020's	Clupea harengus	2015	12.30 ± 0.41*	-19.54 ± 0.39	-19.66 ± 0.39	40.6 ± 2.2	13.0 ± 0.5	19	171 ± 39.1 (19)	25.7 ± 2.1 (19)
				2016	12.09 ± 0.40	-20.12 ± 0.79	-20.22 ± 0.79	41.4 ± 0.4	14.1 ± 0.1	21	140.3 ± 41.4 (21)	23.3 ± 1.7 (21)
				2017	12.55 ± 0.42	-19.95 ± 0.41	-20.01 ± 0.41	43.6 ± 1.0	13.8 ± 0.3	15	120.9 ± 38.9 (3)	23.1 ± 2.3 (15)
				2018	12.59 ± 0.28	-19.85 ± 0.43	-19.88 ± 0.43	44.8 ± 2.3	13.9 ± 0.8	22	141.8 ± 51.3 (22)	25.7 ± 2.9 (22)
				2019	12.67 ± 0.40	-20.14 ± 0.41	-20.14 ± 0.41	43.0 ± 0.8	13.9 ± 0.3	16	87.1 ± 45.9 (14)	23.4 ± 2.8 (16)
				2020	12.39 ± 0.32	-19.47 ± 0.41	-19.44 ± 0.41	43.9 ± 0.7	14.2 ± 0.2	20	144.7 ± 55.1 (20)	26.0 ± 3.8 (20)
			Illex illecebrosus	2019	12.33 ± 0.34	-19.17 ± 0.38	-19.17 ± 0.38	42.8 ± 0.6	13.9 ± 0.2	15	101.7 ± 16.5 (15)	17.8 ± 0.8 (15)
				2020	12.71 ± 0.19	-18.78 ± 0.36	-18.74 ± 0.36	42.3 ± 0.3	14.1 ± 0.1	15	70.8 ± 31.4 (15)	15.7 ± 1.8 (15)
			Mallotus villosus	2015	12.39 ± 0.52	-19.07 ± 0.36	-19.20 ± 0.36	43.2 ± 2.1	13.8 ± 0.6	20	14.5 ± 3.5 (20)	14.5 ± 1.1 (20)
				2016	12.02 ± 0.27*	-19.55 ± 0.35	-19.65 ± 0.35	41.8 ± 0.7	13.9 ± 0.2	12	12.4 ± 4.2 (12)	13.0 ± 1.3 (12)
				2017	12.66 ± 0.71*	-19.47 ± 0.44	-19.53 ± 0.44	44.4 ± 0.8	14.7 ± 0.9	12	13.1 ± 3.1 (12)	13.1 ± 0.9 (12)
				2018	12.34 ± 0.42	-19.93 ± 0.36	-19.96 ± 0.36	44.6 ± 1.0	14.0 ± 0.3	40	9.9 ± 2.9 (40)	13.1 ± 1.0 (40)
				2019	12.37 ± 0.33	-19.56 ± 0.24	-19.56 ± 0.24	44.4 ± 1.4	14.1 ± 0.4	26	13.3 ± 3.3 (15)	14.7 ± 0.6 (26)
				2020	12.43 ± 0.54	-19.04 ± 0.33	-19.00 ± 0.30	43.8 ± 0.7	14.1 ± 0.2	25	13.9 ± 3.9 (22)	14.2 ± 1.3 (25)
	Pelagic prey (Uppper Estuary)	2000's	Clupea harengus	2001	12.96 ± 0.24*	-17.29 ± 0.18	-17.28 ± 0.18	43.3 ± 0.5	14.2 ± 0.2	11	131.1 ± 20.9 (11)	23.5 ± 1.1 (11)
				2003	12.30 ± 0.20*	-17.68 ± 0.33	-17.62 ± 0.33	45.1 ± 0.3	14.3 ± 0.1	9	44.8 ± 6.9 (9)	16.6 ± 0.7 (9)
			Mallotus villosus	2001	14.22 ± 0.41*	-17.27 ± 0.43	-17.25 ± 0.43	44.7 ± 0.6	14.3 ± 0.3	7	10.4 ± 4.1 (7)	11.9 ± 1.7 (7)
				2003	12.43 ± 0.19*	-18.25 ± 0.29	-18.19 ± 0.29	44.9 ± 0.3	14.3 ± 0.1	10	20.6 ± 1.8 (9)	14.4 ± 0.7 (10)
		2020's	Clupea harengus	2020	12.88 ± 0.82*	-19.26 ± 0.38	-19.22 ± 0.38	43.6 ± 0.4	14.3 ± 0.5	14	55.1 ± 15.1 (14)	20.1 ± 1.6 (14)
			Mallotus villosus	2020	12.00 ± 0.50	-19.33 ± 0.19	-19.29 ± 0.19	43.7 ± 0.7	14.0 ± 0.3	15	17.1 ± 2.5 (13)	14.2 ± 0.8 (15)
	Sand lance (Lower Estuary)	2000's	Ammodytes sp.	1997	10.84 ± 0.28*	-18.78 ± 0.68	-18.70 ± 0.53	43.1 ± 0.7	13.8 ± 0.3	10	7.4 ± 5.1 (10)	14.5 ± 3.3 (10)
				2001	10.79 ± 0.29*	-18.57 ± 0.52	-18.55 ± 0.52	45.3 ± 1.0	14.3 ± 0.4	22	5.2 ± 2.4 (22)	12.2 ± 1.8 (22)
		2020's	Ammodytes sp.	2015	10.60 ± 0.42	-19.12 ± 0.30	-19.28 ± 0.30	43.8 ± 1.5	13.8 ± 0.3	8	3.6 ± 1.1 (8)	11.0 ± 0.7 (8)
				2020	11.10 ± 0.53	-19.27 ± 0.27	-19.27 ± 0.27	43.4 ± 0.4	14.1 ± 0.2	15	4.7 ± 0.7 (14)	12.4 ± 1.2 (15)
	Atlantic tomcod (Upper Estuary)	2000's	Microgadus tomcod	1996	15.27 ± 0.65*	-17.95 ± 1.04	-18.03 ± 0.56	43.6 ± 2.3	13.5 ± 1.7	8	163.6 ± 154.1 (8)	22.7 ± 9 (8)
		2020's	Microgadus tomcod	2019	15.64 ± 0.52	-18.10 ± 1.00	-18.10 ± 1.00	43.3 ± 0.9	14.6 ± 0.4	16	145.8 ± 89.2 (15)	23.8 ± 4.8 (15)
				2020	15.20 ± 0.39	-17.96 ± 0.62	-17.96 ± 0.62	43.9 ± 0.4	14.3 ± 0.2	9	93.5 ± 25.5 (9)	23.2 ± 2.4 (9)
	Striped bass (Upper Estuary)	2020's	Morone saxatilis	2019	14.27 ± 0.81	-17.61 ± 0.49	-17.61 ± 0.49	43.1 ± 1.2	14.0 ± 0.4	5	119.3 ± 21.5 (3)	21.9 ± 0.8 (5)
				2020	14.68 ± 0.37	-17.81 ± 0.52	-17.78 ± 0.52	44.2 ± 0.6	14.3 ± 0.3	9	134.8 ± 163.8 (5)	24.0 ± 8.4 (9)
