# Supplementary material for: Changing ecosystems promote generalism and enhanced heterogeneity in diet composition in the endangered St. Lawrence Estuary beluga
Source: Sci Rep. 2025 Feb 20;15:6239. doi: 10.1038/s41598-025-91083-z (PMC11842592; doi:10.1038/s41598-025-91083-z)
Supplement: Supplementary file 5 — Supplementary Information 5. [file 41598_2025_91083_MOESM5_ESM.csv]

Tittle : Changing ecosystems promote generalism and enhanced heterogeneity in diet composition in the endangered St. Lawrence Estuary beluga (Delphinapterus leucas) Cabrol Jory1*, Véronique Lesage1, Ève Rioux1 1 Maurice Lamontagne Institute, Fisheries and Oceans Canada, Mont-Joli, QC, Canada *Corresponding author : jory.cabrol@dfo-mpo.gc.ca
Table S3. Metadata and stable isotope values (‰) of the St. Lawrence Estuary beluga prey used in this study. Asterisks (*) indicate carbon isotope values that were missing and were mathematically retro-calculated from their bulk or lipid counterpart using equations developed by Ouellet et al. (2024). See Materials & Methods for details.
uniqueID	Species	Prey group	Tissue	Year	Period	Latitude	Longitude	Total length (cm)	Weight (g)	15N bulk (‰)	Estimation method (15N bulk)	13C lipid-extracted (‰)	Estimation method (13C bulk)	13C Suess corrected (‰)	% carbon	% nitrogen
Mito2019_1097	Microgadus tomcod	Atlantic tomcod	muscle	2019	2020's	47.5248	-70.0333	15.6	27	14.61	TRUE	-19.23	TRUE	-19.23	44.9	14.1
Mito2019_1096	Microgadus tomcod	Atlantic tomcod	muscle	2019	2020's	47.5248	-70.0333	15.4	31	15.11	TRUE	-18.99	TRUE	-18.99	42.7	13.4
Mito2020_1721	Microgadus tomcod	Atlantic tomcod	muscle	2020	2020's	47.4238	-70.0584	21.4	60	15.79	TRUE	-18.5	TRUE	-18.46	43.8	14.1
Mito2019_1094	Microgadus tomcod	Atlantic tomcod	muscle	2019	2020's	47.5248	-70.0333	20.3	61	15.32	TRUE	-18.6	TRUE	-18.6	42.5	13.8
Mito2020_1722	Microgadus tomcod	Atlantic tomcod	muscle	2020	2020's	47.4238	-70.0584	23.2	68	15.12	TRUE	-18.41	TRUE	-18.38	43.9	14.2
Mito2019_1095	Microgadus tomcod	Atlantic tomcod	muscle	2019	2020's	47.5248	-70.0333	19.7	74	15.63	TRUE	-19.01	TRUE	-19.01	44	14.4
Mito2020_1726	Microgadus tomcod	Atlantic tomcod	muscle	2020	2020's	47.4238	-70.0584	22.4	75	14.95	TRUE	-16.64	TRUE	-16.6	43.7	13.9
Mito2020_1720	Microgadus tomcod	Atlantic tomcod	muscle	2020	2020's	47.4238	-70.0584	23.9	82	15.47	TRUE	-17.26	TRUE	-17.23	44.3	14.1
Mito2019_1098	Microgadus tomcod	Atlantic tomcod	muscle	2019	2020's	47.5248	-70.0333	19.6	83	15.4	TRUE	-18.57	TRUE	-18.57	44.4	13.8
Mito2020_1725	Microgadus tomcod	Atlantic tomcod	muscle	2020	2020's	47.4238	-70.0584	22.2	90	14.8	TRUE	-18.22	TRUE	-18.18	44.3	14.2
Mito2019_1102	Microgadus tomcod	Atlantic tomcod	muscle	2019	2020's	47.3767	-70.1233	23.1	95	15.82	TRUE	-17.03	TRUE	-17.03	44.2	13.8
Mito2020_1724	Microgadus tomcod	Atlantic tomcod	muscle	2020	2020's	47.4238	-70.0584	20.4	95	14.86	TRUE	-18.2	TRUE	-18.16	43.3	14.2
Mito2019_1103	Microgadus tomcod	Atlantic tomcod	muscle	2019	2020's	47.3767	-70.1233	22.8	113	16.43	TRUE	-18.46	TRUE	-18.46	41.6	12.9
Mito2020_1727	Microgadus tomcod	Atlantic tomcod	muscle	2020	2020's	47.4238	-70.0584	26.7	126	14.93	TRUE	-18.24	TRUE	-18.21	44.1	14.1
Mito2019_1099	Microgadus tomcod	Atlantic tomcod	muscle	2019	2020's	47.3767	-70.1233	24.7	157	15.2	TRUE	-18.61	TRUE	-18.61	43.7	13.6
Mito2019_1105	Microgadus tomcod	Atlantic tomcod	muscle	2019	2020's	47.3767	-70.1233	27.8	187	15.78	TRUE	-18.05	TRUE	-18.05	42.9	13.5
Mito2019_1106	Microgadus tomcod	Atlantic tomcod	muscle	2019	2020's	47.3767	-70.1233	30.2	244	16.48	TRUE	-15.83	TRUE	-15.83	43.7	13.6
Mito2019_1109	Microgadus tomcod	Atlantic tomcod	muscle	2019	2020's	47.3767	-70.1233	31.1	340	15.82	TRUE	-18.41	TRUE	-18.41	42.9	13.4
Mito2019_1101	Microgadus tomcod	Atlantic tomcod	muscle	2019	2020's	47.3767	-70.1233	23.3	106.5	15.03	TRUE	-17.28	TRUE	-17.28	43.1	13.4
Mito2020_1719	Microgadus tomcod	Atlantic tomcod	muscle	2020	2020's	47.4238	-70.0584	21.7	114.5	15.17	TRUE	-16.44	TRUE	-16.4	44.1	14.2
Mito2020_1728	Microgadus tomcod	Atlantic tomcod	muscle	2020	2020's	47.4238	-70.0584	27.5	131.5	14.98	TRUE	-16.74	TRUE	-16.7	43.2	14.1
Mito2019_1100	Microgadus tomcod	Atlantic tomcod	muscle	2019	2020's	47.3767	-70.1233	25.3	147.5	15.74	TRUE	-18.55	TRUE	-18.55	42.4	13.2
Mito2019_1104	Microgadus tomcod	Atlantic tomcod	muscle	2019	2020's	47.3767	-70.1233	26.4	173.5	15.55	TRUE	-18.46	TRUE	-18.46	43.9	14.2
Mito1996_320	Microgadus tomcod	Atlantic tomcod	muscle	1996	2000's	47.397	-70.353	27	206.9	15.55	Predicted	-18.32	TRUE	-18.4
Mito2019_1107	Microgadus tomcod	Atlantic tomcod	muscle	2019	2020's	47.3767	-70.1233	28.7	242.5	16.3	TRUE	-16.14	TRUE	-16.14	42.5	13.3
Mito2019_1108	Microgadus tomcod	Atlantic tomcod	muscle	2019	2020's	47.3767	-70.1233	27.5	251.5	16.02	TRUE	-18.39	TRUE	-18.39	43.3	13.4
Mito1996_399	Microgadus tomcod	Atlantic tomcod	muscle	1996	2000's	47.397	-70.353	14.5	26.4	14.96	Predicted	-17.2	TRUE	-17.28	45.7
Mito1996_321	Microgadus tomcod	Atlantic tomcod	muscle	1996	2000's	47.397	-70.353	29.5	265.1	15.75	Predicted	-17.95	TRUE	-18.03	41.7
Mito1996_398	Microgadus tomcod	Atlantic tomcod	muscle	1996	2000's	47.397	-70.353	16.2	28.4	15.14	Predicted	-18.88	TRUE	-18.96	44.9
Mito1996_394	Microgadus tomcod	Atlantic tomcod	muscle	1996	2000's	47.397	-70.353	33	324.6	15.64	Predicted	-18.2	TRUE	-18.28	44.9
Mito1996_395	Microgadus tomcod	Atlantic tomcod	muscle	1996	2000's	47.397	-70.353	33	397.3	15.68	Predicted	-17.94	TRUE	-18.02	42.7
Mito1996_397	Microgadus tomcod	Atlantic tomcod	muscle	1996	2000's	47.397	-70.353	17.8	52.2	15.25	Predicted	-17.21	TRUE	-17.29	44.6
Mito1996_316	Microgadus tomcod	Atlantic tomcod	muscle	1996	2000's	47.384	-70.32	10.3	8.6	14.22	Predicted	-17.95	TRUE	-18.03	39
Liat2019_1279	Liparis atlanticus	groundfish	muscle	2019	2020's	48.6536	-68.382		7	12.4	TRUE	-19.11	TRUE	-19.11	38.9	12.8
Liat2019_1277	Liparis atlanticus	groundfish	muscle	2019	2020's	48.6536	-68.382		8	13.54	TRUE	-18.84	TRUE	-18.84	38.5	12.6
Lyva2020_1703	Lycodes vahlii	groundfish	muscle	2020	2020's	48.8232	-67.8507	16.4	14	13.14	TRUE	-18.6	TRUE	-18.56	44.3	13.9
Liat2019_1276	Liparis atlanticus	groundfish	muscle	2019	2020's	48.6536	-68.382	10	18	13.34	TRUE	-18.61	TRUE	-18.61	39.2	13.1
Hipl2019_63	Hippoglossoides platessoides	groundfish	muscle	2019	2020's	48.824	-67.968		21	13.15	TRUE	-18.36	TRUE	-18.36	43.9	13.6
Lyva2019_1238	Lycodes vahlii	groundfish	muscle	2019	2020's	48.6536	-68.382	18.8	27	14.05	TRUE	-18.42	TRUE	-18.42	43.6	13.8
Hipl2019_64	Hippoglossoides platessoides	groundfish	muscle	2019	2020's	48.824	-67.968		30	12.64	TRUE	-18.85	TRUE	-18.85	43.5	14
Liat2019_1275	Liparis atlanticus	groundfish	muscle	2019	2020's	48.579	-68.558		30	12.38	TRUE	-19.08	TRUE	-19.08	41.5	13.1
Liat2019_1270	Liparis atlanticus	groundfish	muscle	2019	2020's	48.6451	-68.4085	14.2	31	13.16	TRUE	-18.81	TRUE	-18.81	41	13.4
Liat2019_1272	Liparis atlanticus	groundfish	muscle	2019	2020's	48.579	-68.558		35	13.04	TRUE	-18.77	TRUE	-18.77	40.6	13.3
Lyla2019_1245	Lycodes lavalaei	groundfish	muscle	2019	2020's	48.679	-68.315	21.2	35	13.47	TRUE	-18.4	TRUE	-18.4	43.4	14.5
Sebas_sp2019_1202	Sebastes spp.	groundfish	muscle	2019	2020's	48.9847	-68.4206	14.2	40	13.13	TRUE	-19.41	TRUE	-19.41	42.3	13.4
Liat2019_1271	Liparis atlanticus	groundfish	muscle	2019	2020's	48.579	-68.558	15.5	41	12.39	TRUE	-19.26	TRUE	-19.26	42.1	13.2
Lyva2019_1249	Lycodes vahlii	groundfish	muscle	2019	2020's	48.679	-68.315	26.3	42	13.12	TRUE	-18.7	TRUE	-18.7	42.8	14
Lyla2019_1242	Lycodes lavalaei	groundfish	muscle	2019	2020's	48.679	-68.315	25.6	45	12.6	TRUE	-18.64	TRUE	-18.64	43.3	13.7
Gamo2019_1152	Gadus morhua	groundfish	muscle	2019	2020's	48.679	-68.315	19.8	51	14.02	TRUE	-18.67	TRUE	-18.67	42.7	14.1
Sebas_sp2019_1195	Sebastes spp.	groundfish	muscle	2019	2020's	48.9759	-68.3605	18.6	53	12.49	TRUE	-19.42	TRUE	-19.42	43	13.1
Lyva2019_1231	Lycodes vahlii	groundfish	muscle	2019	2020's	48.6815	-68.8754	29	54	14.15	TRUE	-17.46	Predicted	-17.46		14.2
Hipl2019_56	Hippoglossoides platessoides	groundfish	muscle	2019	2020's	48.824	-67.968		55	12.85	TRUE	-18.61	TRUE	-18.61	43.9	14.1
Lyva2019_1247	Lycodes vahlii	groundfish	muscle	2019	2020's	48.679	-68.315	26.8	58	13.37	TRUE	-18.48	TRUE	-18.48	42.3	12.7
Sebas_sp2019_1196	Sebastes spp.	groundfish	muscle	2019	2020's	48.5874	-68.5699	17.4	58	13.17	TRUE	-19.35	TRUE	-19.35	42.3	12
Mysc2019_1281	Myoxocephalus scorpius	groundfish	muscle	2019	2020's	49.994	-64.324	16.3	59	13.3	TRUE	-18.66	TRUE	-18.66	43.1	14
Liat2019_1273	Liparis atlanticus	groundfish	muscle	2019	2020's	48.579	-68.558	15.3	62	12.85	TRUE	-18.71	TRUE	-18.71	40.7	13.8
Lyva2019_1234	Lycodes vahlii	groundfish	muscle	2019	2020's	48.9881	-68.3868	26.2	65	13.45	TRUE	-17.96	TRUE	-17.96	41	14.3
Sebas_sp2019_1197	Sebastes spp.	groundfish	muscle	2019	2020's	48.6201	-68.47	17.8	69	13.42	TRUE	-19.19	TRUE	-19.19	42.4	13.9
Hipl2019_65	Hippoglossoides platessoides	groundfish	muscle	2019	2020's	48.824	-67.968		71	12.92	TRUE	-18.62	TRUE	-18.62	42	14
Urte2020_1677	Urophycis tenuis	groundfish	muscle	2020	2020's	48.8232	-67.8507	21.6	76	13.67	TRUE	-18.37	TRUE	-18.33	43.2	14.3
Sebas_sp2020_1633	Sebastes spp.	groundfish	muscle	2020	2020's	48.8323	-68.0715	18.7	83	13.26	TRUE	-19.18	TRUE	-19.15	42.6	12.5
Urte2020_1664	Urophycis tenuis	groundfish	muscle	2020	2020's	48.8232	-67.8507	21.8	84	14	TRUE	-18.89	TRUE	-18.86	43.2	13.7
Lyva2019_1230	Lycodes vahlii	groundfish	muscle	2019	2020's	48.5876	-68.5722	31.8	91	13.33	TRUE	-17.55	TRUE	-17.55	41.8	14.1
Hipl2020_102	Hippoglossoides platessoides	groundfish	muscle	2020	2020's	48.832	-67.851	23.6	92	13.88	TRUE	-18.11	TRUE	-18.07	44.6	14.1
Myoc1996_209	Myoxocephalus octodecemspinosus	groundfish	muscle	1996	2000's	47.5258	-60.8075	21	95	13.75	Predicted	-19.37	TRUE	-19.45	46.3
Lyva2019_1246	Lycodes vahlii	groundfish	muscle	2019	2020's	48.824	-67.968	35.3	99	13.11	TRUE	-18.45	TRUE	-18.45	43.5	13.9
Urte2020_1673	Urophycis tenuis	groundfish	muscle	2020	2020's	48.8232	-67.8507	27.9	101	13.66	TRUE	-18.9	TRUE	-18.86	43.9	14
Urte2019_1656	Urophycis tenuis	groundfish	muscle	2019	2020's	48.845	-67.771	24.1	104	13.54	TRUE	-19.14	TRUE	-19.14	43.4	14.4
Gamo2020_1581	Gadus morhua	groundfish	muscle	2020	2020's	48.8232	-67.8507	22.6	106	14.03	TRUE	-18.71	TRUE	-18.67	42.3	14.6
Hipl2019_57	Hippoglossoides platessoides	groundfish	muscle	2019	2020's	48.824	-67.968		108	13.54	TRUE	-17.52	TRUE	-17.52	45.3	14.1
Rehi2020_1538	Reinhardtius hippoglossoides	groundfish	muscle	2020	2020's	48.8232	-67.8507	24.1	110	13.83	TRUE	-18.65	TRUE	-18.62	43.2	11.6
Sebas_sp2020_1634	Sebastes spp.	groundfish	muscle	2020	2020's	48.8323	-68.0715	22.4	110	12.39	TRUE	-19	TRUE	-18.97	43.7	12.9
Urte2020_1674	Urophycis tenuis	groundfish	muscle	2020	2020's	48.8232	-67.8507	23.9	112	13.69	TRUE	-18.5	TRUE	-18.46	43.4	13.5
Sebas_sp2020_1640	Sebastes spp.	groundfish	muscle	2020	2020's	48.8232	-67.8507	19.9	113	12.55	TRUE	-19.59	TRUE	-19.55	43.7	13.1
Urte2019_1653	Urophycis tenuis	groundfish	muscle	2019	2020's	48.845	-67.771	25.2	116	14.28	TRUE	-18.81	TRUE	-18.81	43.2	14.7
Hipl2018_20	Hippoglossoides platessoides	groundfish	muscle	2018	2020's	49.087	-68.043	24.5	117	13.39	TRUE	-18.92	TRUE	-18.95	43.7	14.1
Sebas_sp2020_1645	Sebastes spp.	groundfish	muscle	2020	2020's	48.8232	-67.8507	20.6	117	12.33	Predicted	-19.26	TRUE	-19.22	43.1
Sebas_sp2020_1637	Sebastes spp.	groundfish	muscle	2020	2020's	48.8232	-67.8507	20.2	122	12.67	TRUE	-19.43	TRUE	-19.4	43.3	13.4
Urte2019_1654	Urophycis tenuis	groundfish	muscle	2019	2020's	48.845	-67.771	25.7	122	14.23	TRUE	-18.3	TRUE	-18.3	43.4	14.5
Gamo2020_1578	Gadus morhua	groundfish	muscle	2020	2020's	48.8232	-67.8507		124	13.63	TRUE	-18.15	TRUE	-18.11	43.1	14.5
Lyva2019_1232	Lycodes vahlii	groundfish	muscle	2019	2020's	48.6201	-68.47	33.8	126	13.31	TRUE	-18.13	TRUE	-18.13	41.7	14.5
Rehi2020_1537	Reinhardtius hippoglossoides	groundfish	muscle	2020	2020's	48.8323	-68.0715	26.3	126	13.22	TRUE	-19.18	TRUE	-19.14	43.9	10.2
Gamo2019_1155	Gadus morhua	groundfish	muscle	2019	2020's	48.679	-68.315	24.8	127	14.45	TRUE	-18.61	TRUE	-18.61	39.7	14.1
Urte2019_1647	Urophycis tenuis	groundfish	muscle	2019	2020's	48.845	-67.771	26.1	130	13.66	TRUE	-18.98	TRUE	-18.98	42.2	14.5
Urte2020_1660	Urophycis tenuis	groundfish	muscle	2020	2020's	48.8232	-67.8507	25.6	131	13.53	TRUE	-18.61	TRUE	-18.58	43.2	13.8
Lyla2019_1240	Lycodes lavalaei	groundfish	muscle	2019	2020's	48.679	-68.315	35.4	137	13.86	TRUE	-18.28	TRUE	-18.28	42.8	14.4
Hipl2019_59	Hippoglossoides platessoides	groundfish	muscle	2019	2020's	48.824	-67.968		139	14.66	TRUE	-17.35	TRUE	-17.35	44	14.2
Urte2019_1652	Urophycis tenuis	groundfish	muscle	2019	2020's	48.845	-67.771		140	14.61	TRUE	-19.08	TRUE	-19.08	43.3	14.7
Sebas_sp2020_63	Sebastes spp.	groundfish	muscle	2020	2020's	48.931	-63.356	23.9	141	11.49	Predicted	-19.51	TRUE	-19.48	44.9
Urte2020_1663	Urophycis tenuis	groundfish	muscle	2020	2020's	48.8232	-67.8507		145	13.41	TRUE	-19.02	Predicted	-18.98		13.8
Sebas_sp2020_1642	Sebastes spp.	groundfish	muscle	2020	2020's	48.8232	-67.8507	22.4	148	12.99	TRUE	-18.66	TRUE	-18.62	42.6	12.2
Sebas_sp2020_1638	Sebastes spp.	groundfish	muscle	2020	2020's	48.8232	-67.8507	19.9	150	12.65	TRUE	-18.82	TRUE	-18.78	42.7	12.7
Hipl2020_95	Hippoglossoides platessoides	groundfish	muscle	2020	2020's	48.832	-67.851	26.6	155	13.82	TRUE	-17.92	TRUE	-17.89	45	14
Rehi2020_1539	Reinhardtius hippoglossoides	groundfish	muscle	2020	2020's	48.8232	-67.8507	31.4	155	12.87	TRUE	-18.71	TRUE	-18.67	43.7	9.8
Rehi1996_420	Reinhardtius hippoglossoides	groundfish	muscle	1996	2000's	48.805	-68.1773	27.1	158	12.86	Predicted	-19.28	TRUE	-19.36
Rehi1996_422	Reinhardtius hippoglossoides	groundfish	muscle	1996	2000's	48.805	-68.1773	26.7	160	13.24	Predicted	-19.55	TRUE	-19.63	45.4
Rehi2020_1544	Reinhardtius hippoglossoides	groundfish	muscle	2020	2020's	48.8232	-67.8507	27.7	167	13.82	TRUE	-18.91	TRUE	-18.87	43.4	10.2
Rehi2020_1546	Reinhardtius hippoglossoides	groundfish	muscle	2020	2020's	48.8232	-67.8507	28.4	167	13.44	TRUE	-18.79	TRUE	-18.76	43.7	9.2
Sebas_sp2020_65	Sebastes spp.	groundfish	muscle	2020	2020's	48.931	-63.356	24.4	191	11.51	TRUE	-19.62	TRUE	-19.58	45.5	13.7
Myoc1996_208	Myoxocephalus octodecemspinosus	groundfish	muscle	1996	2000's	47.5258	-60.8075	26.5	199	13.8	Predicted	-18.62	TRUE	-18.7	46.5
Sebas_sp2020_61	Sebastes spp.	groundfish	muscle	2020	2020's	48.931	-63.356	24.6	206	11.45	Predicted	-19.01	TRUE	-18.97	44.6
Gamo2020_1585	Gadus morhua	groundfish	muscle	2020	2020's	49.1955	-67.9958	29.5	220	14.65	TRUE	-18.25	TRUE	-18.21	43.3	14.8
Sebas_sp2017_15	Sebastes spp.	groundfish	muscle	2017	2020's	49.682	-66.421	25	220	14.5	TRUE	-18.73	TRUE	-18.79	42	13.9
Hipl2020_98	Hippoglossoides platessoides	groundfish	muscle	2020	2020's	48.832	-67.851	30.9	221	13.61	TRUE	-18.05	TRUE	-18.02	44.2	14.2
Gamo2020_1582	Gadus morhua	groundfish	muscle	2020	2020's	48.8232	-67.8507	31.6	239	14.75	TRUE	-18.28	TRUE	-18.24	43.7	14.7
Hipl2020_103	Hippoglossoides platessoides	groundfish	muscle	2020	2020's	48.832	-67.851	32	248	13.69	TRUE	-18.54	TRUE	-18.51	43.9	14.3
Rehi2016_20	Reinhardtius hippoglossoides	groundfish	muscle	2016	2020's	48.955	-67.929	31.5	254	14.15	TRUE	-18.81	TRUE	-18.91	40.6	10.3
Rehi2018_14	Reinhardtius hippoglossoides	groundfish	muscle	2018	2020's	48.403	-69.087	31.5	257	14.04	TRUE	-18.65	TRUE	-18.68	45	11.4
Gamo2020_1586	Gadus morhua	groundfish	muscle	2020	2020's	49.1955	-67.9958	33.7	270	13.47	TRUE	-18.45	TRUE	-18.41	43.2	14.7
Gamo2019_1158	Gadus morhua	groundfish	muscle	2019	2020's	48.679	-68.315	31.2	273	15.25	TRUE	-18.16	TRUE	-18.16	43.8	14.4
Gamo2019_1157	Gadus morhua	groundfish	muscle	2019	2020's	48.679	-68.315	30.4	286	14.46	TRUE	-19.1	TRUE	-19.1	43.7	14.4
Gamo2015_07	Gadus morhua	groundfish	muscle	2015	2020's	48.705	-68.793	0.1	308	15.08	TRUE	-17.01	TRUE	-17.13	44.2	14.4
Rehi2020_1533	Reinhardtius hippoglossoides	groundfish	muscle	2020	2020's	48.7033	-68.7492	33.5	316	13.67	TRUE	-18.68	TRUE	-18.64	43.6	10
Gamo2019_1160	Gadus morhua	groundfish	muscle	2019	2020's	48.679	-68.315	35.2	322	14.54	TRUE	-18.6	TRUE	-18.6	45.1	14.6
Gamo2020_1583	Gadus morhua	groundfish	muscle	2020	2020's	49.1955	-67.9958		331	14.04	TRUE	-18.01	TRUE	-17.97	43.1	14.8
Rehi2020_1535	Reinhardtius hippoglossoides	groundfish	muscle	2020	2020's	48.8323	-68.0715	34	332	13.33	TRUE	-18.64	TRUE	-18.6	42.7	8.3
Gamo2019_1159	Gadus morhua	groundfish	muscle	2019	2020's	48.679	-68.315	34.2	337	15.02	TRUE	-18.45	TRUE	-18.45	44	14.2
Gamo1995_139	Gadus morhua	groundfish	muscle	1995	2000's	48.8986	-67.5728	34	340	11.81	TRUE	-17.41	Predicted	-17.51	45.9	13.3
Gamo2015_09	Gadus morhua	groundfish	muscle	2015	2020's	48.705	-68.793	37.8	437	14.68	TRUE	-17.41	TRUE	-17.53	43.6	15
Lyva2020_1699	Lycodes vahlii	groundfish	muscle	2020	2020's	49.1955	-67.9958	14.1	10.5	13.36	TRUE	-17.99	TRUE	-17.95	44.1	13.9
Hipl2016_19	Hippoglossoides platessoides	groundfish	muscle	2016	2020's	48.813	-68.732	25	101.1	14.26	TRUE	-18.24	TRUE	-18.34	41.7	14.3
Hipl2018_25	Hippoglossoides platessoides	groundfish	muscle	2018	2020's	49.087	-68.043	24	104.5	14.34	TRUE	-17.9	TRUE	-17.93	43.2	13.8
Urte2020_1672	Urophycis tenuis	groundfish	muscle	2020	2020's	48.8232	-67.8507	23.4	104.5	14.02	TRUE	-18.99	TRUE	-18.96	43.3	13.9
Gamo2020_1580	Gadus morhua	groundfish	muscle	2020	2020's	48.8232	-67.8507	22.5	108.5	14	TRUE	-19.42	TRUE	-19.39	43.7	14.4
Lyva2019_1229	Lycodes vahlii	groundfish	muscle	2019	2020's	48.623	-68.4626	31.4	108.5	13.23	TRUE	-18.1	TRUE	-18.1	45.8	13.8
Sebas_sp2020_1639	Sebastes spp.	groundfish	muscle	2020	2020's	48.8232	-67.8507	19.1	108.5	13.13	TRUE	-19.15	TRUE	-19.11	43.1	12.5
Rehi1996_446	Reinhardtius hippoglossoides	groundfish	muscle	1996	2000's	49.029	-67.29	23.7	108.6	13.1	Predicted	-18.87	TRUE	-18.95	45.3
Lyva2020_1698	Lycodes vahlii	groundfish	muscle	2020	2020's	49.1955	-67.9958	14.4	11.5	12.97	TRUE	-19.03	TRUE	-18.99	44.3	14.1
Rehi2020_1540	Reinhardtius hippoglossoides	groundfish	muscle	2020	2020's	48.8232	-67.8507	26.4	111.5	12.57	TRUE	-19.01	TRUE	-18.97	43	11
Sebas_sp2020_1641	Sebastes spp.	groundfish	muscle	2020	2020's	48.8232	-67.8507	19.7	111.5	13.04	TRUE	-18.93	TRUE	-18.9	43.1	13.6
Gamo2020_1577	Gadus morhua	groundfish	muscle	2020	2020's	48.8232	-67.8507		112.5	13.79	TRUE	-19.01	TRUE	-18.97	43.3	14.4
Sebas_sp2020_1635	Sebastes spp.	groundfish	muscle	2020	2020's	48.8323	-68.0715	21	112.5	12.66	Predicted	-19.25	TRUE	-19.21	42.8
Sebas_sp2016_27	Sebastes spp.	groundfish	muscle	2016	2020's	48.986	-67.435	20.2	112.9	11.51	TRUE	-19.29	TRUE	-19.39	42.4	14.3
Urte2019_1649	Urophycis tenuis	groundfish	muscle	2019	2020's	48.845	-67.771	25.5	114.5	13.62	TRUE	-18.86	TRUE	-18.86	43.8	14.5
Hipl2015_10	Hippoglossoides platessoides	groundfish	muscle	2015	2020's	48.705	-68.793	25.1	115.3	14.43	TRUE	-18.16	TRUE	-18.28	40.5	14.4
Hipl2015_04	Hippoglossoides platessoides	groundfish	muscle	2015	2020's	48.497	-68.892	25.4	116.1	13.67	TRUE	-17.56	TRUE	-17.69	40.7	14.1
Hipl2015_17	Hippoglossoides platessoides	groundfish	muscle	2015	2020's	48.997	-67.545	25.3	116.9	12.3	TRUE	-17.47	TRUE	-17.59	43.8	12
Hipl2016_20	Hippoglossoides platessoides	groundfish	muscle	2016	2020's	48.813	-68.732	26.6	117.4	14.5	TRUE	-17.76	TRUE	-17.86	42.6	14
Rehi2016_21	Reinhardtius hippoglossoides	groundfish	muscle	2016	2020's	48.955	-67.929	26	119.1	13.4	TRUE	-18.78	TRUE	-18.88	40.7	12.9
Rehi2015_01	Reinhardtius hippoglossoides	groundfish	muscle	2015	2020's	48.677	-68.275	26.2	120.3	12.83	TRUE	-19.09	TRUE	-19.21	40.6	12.2
Rehi2020_1547	Reinhardtius hippoglossoides	groundfish	muscle	2020	2020's	48.8232	-67.8507	26.1	120.5	12.98	TRUE	-18.75	TRUE	-18.72	43.4	11.3
Hipl2016_21	Hippoglossoides platessoides	groundfish	muscle	2016	2020's	48.813	-68.732	25.5	120.7	12.24	TRUE	-17.63	TRUE	-17.73	41.6	14.3
Gamo2020_1576	Gadus morhua	groundfish	muscle	2020	2020's	48.8232	-67.8507	24.5	121.5	13.81	TRUE	-18.62	TRUE	-18.59	43.7	14.4
Hipl2017_15	Hippoglossoides platessoides	groundfish	muscle	2017	2020's	48.908	-68.505	24	121.8	14	TRUE	-17.63	TRUE	-17.69	39.9	12.3
Hipl2020_99	Hippoglossoides platessoides	groundfish	muscle	2020	2020's	48.832	-67.851	25.4	122.5	12.96	TRUE	-17.9	TRUE	-17.87	45.1	14
Hipl2018_31	Hippoglossoides platessoides	groundfish	muscle	2018	2020's	48.862	-68.419	26	122.9	14.42	TRUE	-18.04	TRUE	-18.07	43.8	13.7
Rehi2016_18	Reinhardtius hippoglossoides	groundfish	muscle	2016	2020's	48.955	-67.929	25	123.2	12.92	TRUE	-18.5	TRUE	-18.6	40.4	12.2
Urte2020_1657	Urophycis tenuis	groundfish	muscle	2020	2020's	48.8232	-67.8507	26.6	123.5	13.78	TRUE	-18.96	TRUE	-18.92	42.9	13.8
Urte2020_1659	Urophycis tenuis	groundfish	muscle	2020	2020's	48.8232	-67.8507	25.6	123.5	13.85	TRUE	-18.81	TRUE	-18.78	42.8	13.8
Rehi1996_343	Reinhardtius hippoglossoides	groundfish	muscle	1996	2000's	49.595	-66.8867	34.4	123.8	13.14	Predicted	-18.9	TRUE	-18.98	46
Rehi1996_386	Reinhardtius hippoglossoides	groundfish	muscle	1996	2000's	49.925	-66.5167	25	125.2	13.15	Predicted	-19.54	TRUE	-19.62	44.6
Hipl2015_18	Hippoglossoides platessoides	groundfish	muscle	2015	2020's	48.997	-67.545	25.9	125.3	13.8	TRUE	-18.35	Predicted	-18.47		12
Sebas_sp1996_309	Sebastes spp.	groundfish	muscle	1996	2000's	49.2483	-66.4783	21.5	127.1	13.4	Predicted	-19.09	TRUE	-19.17	50
Rehi2018_39	Reinhardtius hippoglossoides	groundfish	muscle	2018	2020's	48.862	-68.419	25.5	127.2	13.21	TRUE	-19.42	TRUE	-19.45	43.9	11.6
Mysc2020_1706	Myoxocephalus scorpius	groundfish	muscle	2020	2020's	50.1205	-65.1723	21.9	128.5	13.85	TRUE	-17.31	TRUE	-17.27	44	13.7
Rehi2017_18	Reinhardtius hippoglossoides	groundfish	muscle	2017	2020's	48.625	-68.784	25.5	129.5	14.3	TRUE	-18.6	TRUE	-18.66	43.4	10.7
Gamo1995_135	Gadus morhua	groundfish	muscle	1995	2000's	48.8986	-67.5728	54.5	1298.8	13.07	TRUE	-19.4	Predicted	-19.49	44.9	14.4
Lyva2020_1697	Lycodes vahlii	groundfish	muscle	2020	2020's	49.1955	-67.9958	15.8	13.5	13.54	TRUE	-18.8	TRUE	-18.76	43.9	13.8
Sebas_sp2019_1199	Sebastes spp.	groundfish	muscle	2019	2020's	48.6555	-68.3725	22.1	131.5	11.71	TRUE	-19.79	TRUE	-19.79	42.6	12.7
Hipl2017_07	Hippoglossoides platessoides	groundfish	muscle	2017	2020's	48.507	-68.983	.27.0	132.1	14.51	TRUE	-17.35	TRUE	-17.42	41.7	13.4
Rehi1996_421	Reinhardtius hippoglossoides	groundfish	muscle	1996	2000's	48.805	-68.1773	26.5	132.9	12.98	Predicted	-18.94	TRUE	-19.02	45.5
Rehi2016_22	Reinhardtius hippoglossoides	groundfish	muscle	2016	2020's	48.813	-68.732	26.3	133.1	12.72	TRUE	-19.26	TRUE	-19.35	41.2	10.9
Gamo2020_1579	Gadus morhua	groundfish	muscle	2020	2020's	48.8232	-67.8507	26	133.5	13.59	TRUE	-18.99	TRUE	-18.95	43.1	14.3
Urte2020_1658	Urophycis tenuis	groundfish	muscle	2020	2020's	48.8232	-67.8507	26.2	134.5	14.09	TRUE	-18.74	TRUE	-18.7	43.9	13.8
Sebas_sp2019_1207	Sebastes spp.	groundfish	muscle	2019	2020's	48.5876	-68.5722	22.4	136.5	12.95	TRUE	-19.11	TRUE	-19.11	42.6	13.6
Lycod_sp1996_381	Lycodes spp.	groundfish	muscle	1996	2000's	49.9181	-66.5167	34	136.8	12.78	Predicted	-18.99	TRUE	-19.07	34.1
Gamo1996_659	Gadus morhua	groundfish	muscle	1996	2000's	48.805	-68.1773	23	138.1	13.43	Predicted	-18.39	TRUE	-18.47	43.5
Rehi2018_34	Reinhardtius hippoglossoides	groundfish	muscle	2018	2020's	48.862	-68.419	25	138.3	13.6	TRUE	-19.18	TRUE	-19.21	42.6	14
Rehi1996_387	Reinhardtius hippoglossoides	groundfish	muscle	1996	2000's	49.925	-66.5167	24.7	139.1	13.33	Predicted	-19.39	TRUE	-19.47	44.4
Rehi2018_27	Reinhardtius hippoglossoides	groundfish	muscle	2018	2020's	48.36	-69.33	26	139.7	13.2	TRUE	-19.38	TRUE	-19.41	43.3
Hipl2018_34	Hippoglossoides platessoides	groundfish	muscle	2018	2020's	48.862	-68.419	26	140.1	13.83	TRUE	-18.82	TRUE	-18.85	42.7	13.6
Hipl2015_05	Hippoglossoides platessoides	groundfish	muscle	2015	2020's	48.497	-68.892	27	142.1	13.7	TRUE	-17.94	TRUE	-18.07	40.4	14.5
Hipl2015_09	Hippoglossoides platessoides	groundfish	muscle	2015	2020's	48.705	-68.793	27.8	145.2	13.89	TRUE	-18.45	TRUE	-18.57	40.8	14.4
Rehi2018_42	Reinhardtius hippoglossoides	groundfish	muscle	2018	2020's	48.862	-68.419	27	147.3	13.91	TRUE	-18.66	TRUE	-18.69	44	11.3
Rehi2018_36	Reinhardtius hippoglossoides	groundfish	muscle	2018	2020's	48.862	-68.419	27.5	147.5	13.08	TRUE	-19.93	TRUE	-19.96	42.8	14.2
Sebas_sp2020_1646	Sebastes spp.	groundfish	muscle	2020	2020's	48.8232	-67.8507	21.7	147.5	11.75	TRUE	-19.52	TRUE	-19.48	43.4	13.6
Rehi2020_1534	Reinhardtius hippoglossoides	groundfish	muscle	2020	2020's	48.7033	-68.7492	26.4	148.5	13.67	TRUE	-18.78	TRUE	-18.74	42.9	10.9
Lyla2019_1241	Lycodes lavalaei	groundfish	muscle	2019	2020's	48.679	-68.315	36.5	149.5	14.28	TRUE	-17.96	TRUE	-17.96	42.7	14.7
Rehi2018_28	Reinhardtius hippoglossoides	groundfish	muscle	2018	2020's	48.36	-69.33	27	150.1	12.72	TRUE	-19.48	TRUE	-19.51	44.3	11.8
Hipl2020_97	Hippoglossoides platessoides	groundfish	muscle	2020	2020's	48.832	-67.851	27.6	150.5	13.12	TRUE	-18.05	TRUE	-18.01	44.6	14.1
Hipl2018_32	Hippoglossoides platessoides	groundfish	muscle	2018	2020's	48.862	-68.419	28	154.6	13.96	TRUE	-18.59	TRUE	-18.61	43.1	14.1
Hipl2016_15	Hippoglossoides platessoides	groundfish	muscle	2016	2020's	48.955	-67.929	28.5	155.3	13.95	TRUE	-18.39	TRUE	-18.48	41	14.1
Gamo2020_1574	Gadus morhua	groundfish	muscle	2020	2020's	48.8232	-67.8507	26.7	156.5	12.2	TRUE	-19.14	TRUE	-19.1	43.7	14.2
Lipar_sp1996_645	Liparis spp.	groundfish	muscle	1996	2000's	48.6367	-68.435	20.6	157.4	13.65	Predicted	-18.27	TRUE	-18.35
Rehi2020_1543	Reinhardtius hippoglossoides	groundfish	muscle	2020	2020's	48.8232	-67.8507	27.6	157.5	12.92	TRUE	-18.87	TRUE	-18.83	43.5	8.9
Rehi2017_15	Reinhardtius hippoglossoides	groundfish	muscle	2017	2020's	48.376	-68.96	26.5	158.1	14.49	TRUE	-18.58	TRUE	-18.65	42.7	10.1
Sebas_sp2020_1643	Sebastes spp.	groundfish	muscle	2020	2020's	48.8232	-67.8507	23.1	159.5	12.54	TRUE	-19.81	TRUE	-19.78	42.3	13.6
Lyva2019_1239	Lycodes vahlii	groundfish	muscle	2019	2020's	48.6451	-68.4085	18.4	16.5	12.84	TRUE	-18.54	TRUE	-18.54	43.1	13.6
Rehi2018_15	Reinhardtius hippoglossoides	groundfish	muscle	2018	2020's	48.403	-69.087	27	163.4	13.83	TRUE	-18.75	TRUE	-18.78	44.2	11.6
Rehi2018_30	Reinhardtius hippoglossoides	groundfish	muscle	2018	2020's	48.36	-69.33	26.5	165.4	13.17	TRUE	-19.01	TRUE	-19.04	44.7	9.7
Lipar_sp1995_114	Liparis spp.	groundfish	muscle	1995	2000's	48.8986	-67.5728	22.5	165.5	13.04	TRUE	-17.75	Predicted	-17.84	46	13.6
Gamo2020_1575	Gadus morhua	groundfish	muscle	2020	2020's	48.8232	-67.8507	28.2	166.5	13.08	TRUE	-18.25	TRUE	-18.21	43.8	14.2
Gamo2020_1573	Gadus morhua	groundfish	muscle	2020	2020's	48.8232	-67.8507	27.6	167.5	13.29	TRUE	-18.29	TRUE	-18.25	42.4	14.6
Rehi2017_19	Reinhardtius hippoglossoides	groundfish	muscle	2017	2020's	48.625	-68.784	28.2	168.3	14.3	TRUE	-18.33	TRUE	-18.4	41.6	10.3
Rehi2018_41	Reinhardtius hippoglossoides	groundfish	muscle	2018	2020's	48.862	-68.419	28	169.9	13.05	TRUE	-19.49	TRUE	-19.52	44.4	11.1
Lyla2019_1244	Lycodes lavalaei	groundfish	muscle	2019	2020's	48.679	-68.315	35.6	170.5	13.98	TRUE	-18.17	TRUE	-18.17	42	13.6
Urte2019_1648	Urophycis tenuis	groundfish	muscle	2019	2020's	48.845	-67.771	29.7	170.5	13.38	TRUE	-17.98	TRUE	-17.98	43.2	14.3
Urte2019_1650	Urophycis tenuis	groundfish	muscle	2019	2020's	48.845	-67.771	28.2	171.5	14.08	TRUE	-19.08	TRUE	-19.08	43.1	14.7
Rehi1996_338	Reinhardtius hippoglossoides	groundfish	muscle	1996	2000's	49.9333	-66.57	27.5	171.6	13.27	Predicted	-19.22	TRUE	-19.3	46.3
Rehi2020_1541	Reinhardtius hippoglossoides	groundfish	muscle	2020	2020's	48.8232	-67.8507	27.7	172.5	13.52	TRUE	-18.99	TRUE	-18.96	42.6	9.1
Hipl2018_38	Hippoglossoides platessoides	groundfish	muscle	2018	2020's	48.862	-68.419	30	173.5	12.79	TRUE	-18.79	TRUE	-18.82	40.8
Rehi2020_1536	Reinhardtius hippoglossoides	groundfish	muscle	2020	2020's	48.8323	-68.0715	28.6	174.5	13.51	TRUE	-18.82	TRUE	-18.78	44.1	7.6
Lyva2020_1705	Lycodes vahlii	groundfish	muscle	2020	2020's	48.8232	-67.8507	38.5	175.5	13.4	TRUE	-17.73	TRUE	-17.69	44
Sebas_sp2020_67	Sebastes spp.	groundfish	muscle	2020	2020's	48.931	-63.356	24.1	175.5	11.59	TRUE	-19.16	TRUE	-19.12	44.4	13.9
Rehi1996_342	Reinhardtius hippoglossoides	groundfish	muscle	1996	2000's	49.595	-66.8867	13.5	18.7	12.29	Predicted	-19.84	TRUE	-19.92	45.2
Rehi2020_1542	Reinhardtius hippoglossoides	groundfish	muscle	2020	2020's	48.8232	-67.8507	28.3	183.5	13.82	TRUE	-18.78	TRUE	-18.74	44.1	9.4
Hipl2020_96	Hippoglossoides platessoides	groundfish	muscle	2020	2020's	48.832	-67.851	29.1	184.5	13.98	TRUE	-18.87	TRUE	-18.83	44.9	14.1
Rehi2017_16	Reinhardtius hippoglossoides	groundfish	muscle	2017	2020's	48.376	-68.96	27.3	184.5	14.45	TRUE	-18.46	TRUE	-18.52	43	11.1
Rehi2017_17	Reinhardtius hippoglossoides	groundfish	muscle	2017	2020's	48.376	-68.96	28.6	187.9	14.58	TRUE	-18.44	TRUE	-18.5	42.9	9.2
Sebas_sp1996_308	Sebastes spp.	groundfish	muscle	1996	2000's	49.2483	-66.4783	23	187.9	13.13	Predicted	-19.07	TRUE	-19.15	43.6
Hipl2016_14	Hippoglossoides platessoides	groundfish	muscle	2016	2020's	48.955	-67.929	29.7	188.1	12.97	TRUE	-18.06	TRUE	-18.16	41.8	14.2
Urte2020_1661	Urophycis tenuis	groundfish	muscle	2020	2020's	48.8232	-67.8507	29.1	188.5	14.34	TRUE	-18.65	TRUE	-18.61	43.7	13.9
Rehi2017_22	Reinhardtius hippoglossoides	groundfish	muscle	2017	2020's	48.908	-68.505	26.5	192.5	13.55	TRUE	-18.81	TRUE	-18.88	42	11.5
Sebas_sp2018_10	Sebastes spp.	groundfish	muscle	2018	2020's	49.077	-63.715	24.5	193.2	11.93	TRUE	-19.65	TRUE	-19.68	46.1	13.1
Sebas_sp2016_03	Sebastes spp.	groundfish	muscle	2016	2020's	48.955	-67.929	24	193.2	13.09	TRUE	-19.04	TRUE	-19.14	40.9	14.4
Rehi2015_02	Reinhardtius hippoglossoides	groundfish	muscle	2015	2020's	48.677	-68.275	29.5	194.6	13.37	TRUE	-18.56	TRUE	-18.68	41.1	12.4
Rehi2015_06	Reinhardtius hippoglossoides	groundfish	muscle	2015	2020's	48.497	-68.892	30.1	195.6	13	TRUE	-18.41	TRUE	-18.54	39.7	12.1
Rehi1996_341	Reinhardtius hippoglossoides	groundfish	muscle	1996	2000's	49.595	-66.8867	14.5	20.8	13.08	Predicted	-20.21	TRUE	-20.29	45.4
Lipar_sp1996_644	Liparis spp.	groundfish	muscle	1996	2000's	48.6367	-68.435	23.5	200.9	14.3	Predicted	-17.72	TRUE	-17.8	44.2
Hipl2016_17	Hippoglossoides platessoides	groundfish	muscle	2016	2020's	48.955	-67.929	28.7	202.4	12.07	TRUE	-17.74	TRUE	-17.84	41.9	14.3
Sebas_sp2017_03	Sebastes spp.	groundfish	muscle	2017	2020's	49.899	-65.308	25	204.8	13.3	TRUE	-19.49	TRUE	-19.56	43.1	14.2
Gamo2020_1584	Gadus morhua	groundfish	muscle	2020	2020's	49.1955	-67.9958	28.9	208.5	14.4	TRUE	-18.25	TRUE	-18.21	43.3	14.8
Lycod_sp1996_526	Lycodes spp.	groundfish	muscle	1996	2000's	50.13	-62.483	18.5	21.6	13.38	Predicted	-18.55	TRUE	-18.63	47.5
Mysc2019_1282	Myoxocephalus scorpius	groundfish	muscle	2019	2020's	49.994	-64.324	26.7	211.5	14.04	TRUE	-18.44	TRUE	-18.44	43.4	14.3
Rehi2018_29	Reinhardtius hippoglossoides	groundfish	muscle	2018	2020's	48.36	-69.33	30	213.3	13.4	TRUE	-19.2	TRUE	-19.23	40.9	13.5
Rehi2016_17	Reinhardtius hippoglossoides	groundfish	muscle	2016	2020's	48.955	-67.929	30.3	213.6	13.49	TRUE	-18.55	TRUE	-18.64	40.8	10.8
Rehi2015_04	Reinhardtius hippoglossoides	groundfish	muscle	2015	2020's	48.497	-68.892	30	217.1	13.6	TRUE	-18.25	TRUE	-18.37	37.4	12.1
Gamo2016_11	Gadus morhua	groundfish	muscle	2016	2020's	48.813	-68.732	30.9	223.9	14.43	Predicted	-18.1	TRUE	-18.2	41.1
Rehi2018_33	Reinhardtius hippoglossoides	groundfish	muscle	2018	2020's	48.862	-68.419	30	228.3	13.27	TRUE	-19.58	TRUE	-19.61	43	10.1
Sebas_sp1996_462	Sebastes spp.	groundfish	muscle	1996	2000's	49.042	-67.384	12.6	23.8	12.73	Predicted	-18.81	TRUE	-18.89	44.8
Sebas_sp2015_26	Sebastes spp.	groundfish	muscle	2015	2020's	49.593	-64.115	24.3	230.5	13.4	Predicted	-19.59	TRUE	-19.72	40.3
Sebas_sp2015_86	Sebastes spp.	groundfish	muscle	2015	2020's	49.593	-64.115	24.3	230.5	13.51	TRUE	-19.86	Predicted	-19.98		14.5
Rehi2015_03	Reinhardtius hippoglossoides	groundfish	muscle	2015	2020's	48.497	-68.892	31.1	232.1	12.52	TRUE	-18.77	TRUE	-18.89	40.1	11.7
Lycod_sp1996_524	Lycodes spp.	groundfish	muscle	1996	2000's	50.13	-62.483	33.4	238.7	13.98	Predicted	-18.6	TRUE	-18.68	42.9
Lyva2019_1235	Lycodes vahlii	groundfish	muscle	2019	2020's	48.9881	-68.3868	19.5	24.5	13.51	TRUE	-18.3	TRUE	-18.3	43	14.5
Lyva2019_1237	Lycodes vahlii	groundfish	muscle	2019	2020's	48.9858	-68.4545	19.3	24.5	14.17	TRUE	-18.16	TRUE	-18.16	43.8	13.5
Rehi2020_1545	Reinhardtius hippoglossoides	groundfish	muscle	2020	2020's	48.8232	-67.8507	32.3	245.5	13.63	TRUE	-18.73	TRUE	-18.69	43.5	7.8
Hipl2017_06	Hippoglossoides platessoides	groundfish	muscle	2017	2020's	48.507	-68.983	30	246.8	15.22	TRUE	-17.49	TRUE	-17.56	41.8
Sebas_sp2017_20	Sebastes spp.	groundfish	muscle	2017	2020's	49.622	-66.824	25	248.5	14.4	TRUE	-18.78	TRUE	-18.84	41	13.4
Gamo2015_10	Gadus morhua	groundfish	muscle	2015	2020's	48.705	-68.793	32.1	250.7	14.87	Predicted	-17.46	TRUE	-17.58	44.3
Gamo2015_05	Gadus morhua	groundfish	muscle	2015	2020's	48.705	-68.793	32.4	252.3	14.53	TRUE	-16.99	TRUE	-17.11	44.1	14.7
Sebas_sp1996_312	Sebastes spp.	groundfish	muscle	1996	2000's	49.2483	-66.4783	26	255.5	13.22	Predicted	-18.95	TRUE	-19.03	51.6
Rehi2018_37	Reinhardtius hippoglossoides	groundfish	muscle	2018	2020's	48.862	-68.419	31	256.7	13.58	TRUE	-19.02	TRUE	-19.05	44.2	11.3
Rehi2015_09	Reinhardtius hippoglossoides	groundfish	muscle	2015	2020's	48.705	-68.793	32.7	258.3	13.76	TRUE	-18.54	TRUE	-18.67	43.7	11.9
Sebas_sp1996_567	Sebastes spp.	groundfish	muscle	1996	2000's	48.495	-68.329	12.5	26.1	13.58	Predicted	-18.2	TRUE	-18.28	47
Sebas_sp1996_568	Sebastes spp.	groundfish	muscle	1996	2000's	48.495	-68.329	12.4	26.3	13.18	Predicted	-18.71	TRUE	-18.79	45.9
Rehi2015_08	Reinhardtius hippoglossoides	groundfish	muscle	2015	2020's	48.705	-68.793	32.3	262.7	14.12	TRUE	-18.3	TRUE	-18.42	40.3	11.9
Rehi2015_07	Reinhardtius hippoglossoides	groundfish	muscle	2015	2020's	48.497	-68.892	32.9	266.6	13.03	TRUE	-18.09	TRUE	-18.22	40.6	12.2
Rehi2016_19	Reinhardtius hippoglossoides	groundfish	muscle	2016	2020's	48.955	-67.929	32	267.3	14	TRUE	-18.24	TRUE	-18.34	40.9	12.4
Gamo2015_02	Gadus morhua	groundfish	muscle	2015	2020's	48.677	-68.275	32.6	268.3	14.16	TRUE	-17.87	TRUE	-17.99	39	14.6
Hipl2020_104	Hippoglossoides platessoides	groundfish	muscle	2020	2020's	48.832	-67.851	32.5	268.5	14.62	TRUE	-18.3	TRUE	-18.27	44.1	14.2
Gamo2015_03	Gadus morhua	groundfish	muscle	2015	2020's	48.705	-68.793	32.8	269.4	14.81	TRUE	-17.97	TRUE	-18.1	43.6	14
Hipl2015_03	Hippoglossoides platessoides	groundfish	muscle	2015	2020's	48.677	-68.275	16.7	27.7	13.73	TRUE	-18.03	TRUE	-18.16	40	14.1
Rehi2017_21	Reinhardtius hippoglossoides	groundfish	muscle	2017	2020's	48.908	-68.505	32.2	272.3	12.93	Predicted	-19.12	TRUE	-19.19	40.5
Rehi2017_23	Reinhardtius hippoglossoides	groundfish	muscle	2017	2020's	48.908	-68.505	30	272.7	13.9	TRUE	-18.64	TRUE	-18.71	42.2	10.9
Rehi2015_05	Reinhardtius hippoglossoides	groundfish	muscle	2015	2020's	48.497	-68.892	33.8	280.4	13.37	TRUE	-18.64	TRUE	-18.76	41	12.8
Rehi2017_20	Reinhardtius hippoglossoides	groundfish	muscle	2017	2020's	48.908	-68.505	31	281.3	14.1	TRUE	-18.34	TRUE	-18.41	41.8	11.7
Rehi2018_32	Reinhardtius hippoglossoides	groundfish	muscle	2018	2020's	48.36	-69.33	32	287.2	13.58	TRUE	-19.36	TRUE	-19.39	43.4	13.9
Myoc1996_207	Myoxocephalus octodecemspinosus	groundfish	muscle	1996	2000's	47.5258	-60.8075	30	287.8	14.39	Predicted	-19.29	TRUE	-19.37	46.8
Lyva2019_1248	Lycodes vahlii	groundfish	muscle	2019	2020's	48.679	-68.315	20.6	29.5	12.99	TRUE	-18.5	TRUE	-18.5	42.7	14.1
Rehi1996_448	Reinhardtius hippoglossoides	groundfish	muscle	1996	2000's	49.029	-67.29	15.8	29.6	11.95	Predicted	-19.45	TRUE	-19.53	45.1
Rehi2018_31	Reinhardtius hippoglossoides	groundfish	muscle	2018	2020's	48.36	-69.33	31.5	292.5	13.64	TRUE	-18.71	TRUE	-18.74	43.8	11.8
Rehi2016_16	Reinhardtius hippoglossoides	groundfish	muscle	2016	2020's	48.955	-67.929	32.5	293.4	13.87	TRUE	-19.24	TRUE	-19.34	40.7	9
Rehi1996_449	Reinhardtius hippoglossoides	groundfish	muscle	1996	2000's	49.029	-67.29	15.8	30.3	12.24	Predicted	-19.39	TRUE	-19.47
Rehi1995_102	Reinhardtius hippoglossoides	groundfish	muscle	1995	2000's	49.16	-64.461	16.5	30.5	14.42	TRUE	-19.05	Predicted	-19.15	46.3	13.9
Gamo2017_05	Gadus morhua	groundfish	muscle	2017	2020's	48.908	-68.505		300.3	15.1	TRUE	-17.46	TRUE	-17.53	41.7	14.2
Gamo2015_08	Gadus morhua	groundfish	muscle	2015	2020's	48.705	-68.793	33.8	304.1	15.24	TRUE	-17.05	TRUE	-17.17	44	14.6
Hipl2015_01	Hippoglossoides platessoides	groundfish	muscle	2015	2020's	48.677	-68.275	16.7	31.3	13.44	TRUE	-18.31	TRUE	-18.43	40.7	14
Lyva2020_1704	Lycodes vahlii	groundfish	muscle	2020	2020's	48.8232	-67.8507	20.7	31.5	13.33	TRUE	-18.4	TRUE	-18.36	44	13.5
Lycod_sp1996_380	Lycodes spp.	groundfish	muscle	1996	2000's	49.9181	-66.5167	21.5	31.8	13.81	Predicted	-18.38	TRUE	-18.46	44.2
Gamo2016_12	Gadus morhua	groundfish	muscle	2016	2020's	48.813	-68.732	31.5	310.8	14.86	Predicted	-17.64	TRUE	-17.74	41.9
Rehi2018_13	Reinhardtius hippoglossoides	groundfish	muscle	2018	2020's	48.403	-69.087	33	312.9	13.66	TRUE	-18.74	TRUE	-18.77	43.3	12
Gamo2017_07	Gadus morhua	groundfish	muscle	2017	2020's	48.908	-68.505		314.2	15	TRUE	-17.8	TRUE	-17.86	43.3	14
Gamo2016_28	Gadus morhua	groundfish	muscle	2016	2020's	48.813	-68.732	32.3	314.8	14.33	Predicted	-18.48	TRUE	-18.58	40.3
Gamo2015_04	Gadus morhua	groundfish	muscle	2015	2020's	48.705	-68.793	32.6	315.5	14.59	TRUE	-17.04	TRUE	-17.16	44.3	14.3
Rehi2018_40	Reinhardtius hippoglossoides	groundfish	muscle	2018	2020's	48.862	-68.419	34	316.2	13.33	TRUE	-18.98	TRUE	-19.01	43.9	9.3
Sebas_sp1996_311	Sebastes spp.	groundfish	muscle	1996	2000's	49.2483	-66.4783	28	316.4	13.19	Predicted	-18.45	TRUE	-18.53	46.9
Gamo2017_06	Gadus morhua	groundfish	muscle	2017	2020's	48.908	-68.505		319.9	14.5	TRUE	-17.71	TRUE	-17.77	42.1	13.9
Gamo2019_1156	Gadus morhua	groundfish	muscle	2019	2020's	48.679	-68.315	40	321.5	14.5	TRUE	-18.58	TRUE	-18.58	43.8	14.2
Rehi2015_10	Reinhardtius hippoglossoides	groundfish	muscle	2015	2020's	48.705	-68.793	34.1	326.5	13.52	TRUE	-18.18	TRUE	-18.31	43.5	12
Gamo2015_06	Gadus morhua	groundfish	muscle	2015	2020's	48.705	-68.793	35.5	327.1	15.57	TRUE	-17.9	TRUE	-18.03	44.2	14.3
Hipl2017_08	Hippoglossoides platessoides	groundfish	muscle	2017	2020's	48.507	-68.983	35	327.9	12.75	TRUE	-17.4	TRUE	-17.47	39.5	13.9
Gamo2016_30	Gadus morhua	groundfish	muscle	2016	2020's	48.813	-68.732	34.4	328.5	14.78	Predicted	-18.03	TRUE	-18.12	41.9
Rehi2017_24	Reinhardtius hippoglossoides	groundfish	muscle	2017	2020's	48.908	-68.505	33.8	329.8	14	TRUE	-18.48	TRUE	-18.54	42.2	10.8
Hipl2018_33	Hippoglossoides platessoides	groundfish	muscle	2018	2020's	48.862	-68.419	34.5	336.2	14.26	TRUE	-18.62	TRUE	-18.65	43.4	14.2
Rehi2018_35	Reinhardtius hippoglossoides	groundfish	muscle	2018	2020's	48.862	-68.419	34.5	337.1	13.6	TRUE	-19.29	TRUE	-19.32	43.7	9.3
Gamo2016_10	Gadus morhua	groundfish	muscle	2016	2020's	48.813	-68.732	33.5	338.6	14.41	Predicted	-18.47	TRUE	-18.57	41.1
Hipl2015_02	Hippoglossoides platessoides	groundfish	muscle	2015	2020's	48.677	-68.275	16.8	34.7	13.81	TRUE	-18.13	TRUE	-18.26	40.2	12.3
Hipl2019_62	Hippoglossoides platessoides	groundfish	muscle	2019	2020's	48.824	-67.968		36.5	12.6	TRUE	-18.78	TRUE	-18.78	42.5	14.1
Lyla2019_1243	Lycodes lavalaei	groundfish	muscle	2019	2020's	48.679	-68.315	22.2	36.5	12.65	TRUE	-18.66	TRUE	-18.66	43.2	14
Lyla2020_1694	Lycodes lavalaei	groundfish	muscle	2020	2020's	48.5712	-68.6018	22.5	37.5	13.23	TRUE	-18.09	TRUE	-18.05	43.5	13.5
Lyva2020_1696	Lycodes vahlii	groundfish	muscle	2020	2020's	49.1955	-67.9958	24.3	37.5	12.96	TRUE	-18.07	TRUE	-18.04	42.6	14
Rehi1996_340	Reinhardtius hippoglossoides	groundfish	muscle	1996	2000's	49.9333	-66.57	34.6	382.7	13.6	Predicted	-18.53	TRUE	-18.61	50.1
Hipl2018_35	Hippoglossoides platessoides	groundfish	muscle	2018	2020's	48.862	-68.419	37	395.3	14.6	TRUE	-18.24	TRUE	-18.27	43.5	14.3
Rehi1996_444	Reinhardtius hippoglossoides	groundfish	muscle	1996	2000's	49.029	-67.29	35.5	403.4	14.24	Predicted	-18.85	TRUE	-18.93	45.6
Rehi1995_101	Reinhardtius hippoglossoides	groundfish	muscle	1995	2000's	49.16	-64.461	18.5	41.9	13.5	TRUE	-19.14	Predicted	-19.23	45.2	13.6
Sebas_sp1996_313	Sebastes spp.	groundfish	muscle	1996	2000's	49.2483	-66.4783	30.5	421.3	13.58	Predicted	-18.91	TRUE	-18.99	47
Gamo2015_01	Gadus morhua	groundfish	muscle	2015	2020's	48.677	-68.275	38.4	423.8	15.41	TRUE	-18.01	TRUE	-18.14	40.6	14.8
Gamo2016_13	Gadus morhua	groundfish	muscle	2016	2020's	48.813	-68.732	36	425.3	14.44	Predicted	-17.36	TRUE	-17.45	42.1
Gamo2016_14	Gadus morhua	groundfish	muscle	2016	2020's	48.813	-68.732	36	426.8	14.96	Predicted	-17.69	TRUE	-17.79	40.9
Gamo2016_16	Gadus morhua	groundfish	muscle	2016	2020's	48.955	-67.929	37	431.5	14.45	Predicted	-18.48	TRUE	-18.58	41.4
Gamo2016_29	Gadus morhua	groundfish	muscle	2016	2020's	48.813	-68.732	36	436.9	14.78	Predicted	-17.61	TRUE	-17.71	40.8
Lycod_sp1996_525	Lycodes spp.	groundfish	muscle	1996	2000's	50.13	-62.483	23.4	45.8	12.71	Predicted	-18.43	TRUE	-18.51	46.8
Liat2019_1274	Liparis atlanticus	groundfish	muscle	2019	2020's	48.579	-68.558		47.5	12.2	TRUE	-18.59	TRUE	-18.59	42.1	13.7
Sebas_sp2019_1198	Sebastes spp.	groundfish	muscle	2019	2020's	48.6451	-68.4085	16.4	47.5	12.15	TRUE	-18.91	TRUE	-18.91	42.7	13.5
Sebas_sp2019_1201	Sebastes spp.	groundfish	muscle	2019	2020's	48.6059	-68.5606	16.2	47.5	12.13	TRUE	-19.05	TRUE	-19.05	41.7	13.7
Rehi1996_344	Reinhardtius hippoglossoides	groundfish	muscle	1996	2000's	49.5	-66.9583	37.6	477.4	13.44	Predicted	-18.25	TRUE	-18.32	48.9
Lyva2019_1233	Lycodes vahlii	groundfish	muscle	2019	2020's	48.6201	-68.47	26.4	48.5	13.28	TRUE	-18.46	TRUE	-18.46	41	14.2
Gamo2019_1161	Gadus morhua	groundfish	muscle	2019	2020's	48.679	-68.315	46	484.5	14.38	TRUE	-18.91	TRUE	-18.91	43.3	14.6
Gamo2019_1154	Gadus morhua	groundfish	muscle	2019	2020's	48.679	-68.315	17.5	49.5	12.24	TRUE	-19.18	TRUE	-19.18	43.5	14.1
Sebas_sp1996_550	Sebastes spp.	groundfish	muscle	1996	2000's	49.029	-67.29	7.9	5.8	13.33	Predicted	-19.87	TRUE	-19.95	44.4
Sebas_sp1996_505	Sebastes spp.	groundfish	muscle	1996	2000's	50.102	-65.27	15.2	50.8	12.87	Predicted	-19.07	TRUE	-19.15	39.8
Gamo2019_1153	Gadus morhua	groundfish	muscle	2019	2020's	48.679	-68.315	18.4	52.5	13.08	TRUE	-19.22	TRUE	-19.22	43.5	14.1
Lyva2019_1236	Lycodes vahlii	groundfish	muscle	2019	2020's	48.9858	-68.4545	25.4	52.5	13.62	TRUE	-17.63	TRUE	-17.63	42.7	14.2
Hipl2019_61	Hippoglossoides platessoides	groundfish	muscle	2019	2020's	48.824	-67.968		55.5	12.79	TRUE	-17.82	TRUE	-17.82	43.8	14.3
Hipl2018_30	Hippoglossoides platessoides	groundfish	muscle	2018	2020's	48.862	-68.419	20.5	55.6	13.36	TRUE	-19.36	TRUE	-19.39	42.4	13.1
Sebas_sp2019_1208	Sebastes spp.	groundfish	muscle	2019	2020's	48.5876	-68.5722	17.2	57.5	12.79	TRUE	-19.27	TRUE	-19.27	42.6	12.5
Liat2019_1280	Liparis atlanticus	groundfish	muscle	2019	2020's	48.6451	-68.4085	8.2	6.5	13.1	TRUE	-18.94	TRUE	-18.94	39.9	12.8
Lyva2020_1702	Lycodes vahlii	groundfish	muscle	2020	2020's	49.1955	-67.9958	13.5	6.5	13.66	TRUE	-18.26	TRUE	-18.22	44.1	13.7
Rehi1996_442	Reinhardtius hippoglossoides	groundfish	muscle	1996	2000's	49.029	-67.29	37.5	609.5	14.16	Predicted	-18.6	TRUE	-18.68	45.4
Gamo1996_660	Gadus morhua	groundfish	muscle	1996	2000's	48.805	-68.1773	36	621.2	14.09	Predicted	-17.74	TRUE	-17.82	44.3
Hipl2015_07	Hippoglossoides platessoides	groundfish	muscle	2015	2020's	48.497	-68.892	21.4	63.3	13.64	TRUE	-17.97	TRUE	-18.09	40.3	14
Sebas_sp2019_1200	Sebastes spp.	groundfish	muscle	2019	2020's	48.6203	-68.4643	17.3	63.5	12.95	TRUE	-18.58	TRUE	-18.58	43.5	12.4
Hipl2019_58	Hippoglossoides platessoides	groundfish	muscle	2019	2020's	48.824	-67.968	20	64.5	13.58	TRUE	-17.4	TRUE	-17.4	43.3	14.3
Hipl2019_60	Hippoglossoides platessoides	groundfish	muscle	2019	2020's	48.824	-67.968		65.5	12.93	TRUE	-18.71	TRUE	-18.71	38.8	14.3
Hipl2018_29	Hippoglossoides platessoides	groundfish	muscle	2018	2020's	49.087	-68.043	21.5	68.3	12.95	TRUE	-17.85	TRUE	-17.88	43.7	13.1
Hipl2018_26	Hippoglossoides platessoides	groundfish	muscle	2018	2020's	49.087	-68.043	21.5	68.8	14.06	TRUE	-18.29	TRUE	-18.31	42.9
Sebas_sp1996_551	Sebastes spp.	groundfish	muscle	1996	2000's	49.029	-67.29	8.5	7.1	12.49	Predicted	-19.77	TRUE	-19.85	44.5
Hipl2017_13	Hippoglossoides platessoides	groundfish	muscle	2017	2020's	48.908	-68.505	22.5	70.2	14.66	TRUE	-17.2	TRUE	-17.26	41.7
Sebas_sp2016_25	Sebastes spp.	groundfish	muscle	2016	2020's	48.986	-67.435	18.5	70.8	11.43	TRUE	-19.26	TRUE	-19.35	41.3	13.8
Rehi1995_100	Reinhardtius hippoglossoides	groundfish	muscle	1995	2000's	49.16	-64.461	43	704.6	13.6	Predicted	-18.06	TRUE	-18.15	45.6
Sebas_sp2019_1205	Sebastes spp.	groundfish	muscle	2019	2020's	48.6007	-68.5933	19.1	71.5	13.04	TRUE	-19.43	TRUE	-19.43	41.9	13.9
Urte2019_1651	Urophycis tenuis	groundfish	muscle	2019	2020's	48.845	-67.771	21.8	71.5	13.64	TRUE	-18.76	TRUE	-18.76	42.3	14.4
Hipl2018_27	Hippoglossoides platessoides	groundfish	muscle	2018	2020's	49.087	-68.043	22	72.2	13.14	TRUE	-18.69	TRUE	-18.72	42.6	14.9
Rehi1996_445	Reinhardtius hippoglossoides	groundfish	muscle	1996	2000's	49.029	-67.29	42	725.3	14.55	Predicted	-18.43	TRUE	-18.5	46
Hipl2018_23	Hippoglossoides platessoides	groundfish	muscle	2018	2020's	49.087	-68.043	21	73.3	13.32	TRUE	-18.79	TRUE	-18.81	41.2	10.8
Urte2020_1676	Urophycis tenuis	groundfish	muscle	2020	2020's	48.8232	-67.8507	20.1	74.5	13.85	TRUE	-18.01	TRUE	-17.98	43.6	14
Hipl2018_22	Hippoglossoides platessoides	groundfish	muscle	2018	2020's	49.087	-68.043	22	76.8	13.46	TRUE	-18.84	TRUE	-18.86	41.2	13.6
Hipl2020_101	Hippoglossoides platessoides	groundfish	muscle	2020	2020's	48.832	-67.851	22	78.5	13.56	TRUE	-18.26	TRUE	-18.22	43.7	13.4
Sebas_sp2019_1204	Sebastes spp.	groundfish	muscle	2019	2020's	48.6007	-68.5933	20.3	79.5	13.33	TRUE	-19.05	TRUE	-19.05	42.5	12.5
Sebas_sp1996_552	Sebastes spp.	groundfish	muscle	1996	2000's	49.029	-67.29	8.8	8.1	13.62	Predicted	-19.37	TRUE	-19.45	43.6
Lyva2020_1700	Lycodes vahlii	groundfish	muscle	2020	2020's	49.1955	-67.9958	13.1	8.5	13.71	TRUE	-18.73	TRUE	-18.69	43.7	14
Lyva2020_1701	Lycodes vahlii	groundfish	muscle	2020	2020's	49.1955	-67.9958	12.9	8.5	13.58	TRUE	-18.06	TRUE	-18.03	43.9	13.7
Hipl2018_28	Hippoglossoides platessoides	groundfish	muscle	2018	2020's	49.087	-68.043	22.5	80.2	13.23	TRUE	-18.45	TRUE	-18.48	42.7	11.2
Lyva2020_1695	Lycodes vahlii	groundfish	muscle	2020	2020's	49.1955	-67.9958	30.5	80.5	12.87	TRUE	-17.73	TRUE	-17.7	44.1	14.1
Hipl2016_18	Hippoglossoides platessoides	groundfish	muscle	2016	2020's	48.813	-68.732	21.5	80.9	13.64	TRUE	-18.18	TRUE	-18.28	41.4	13.8
Gamo1995_137	Gadus morhua	groundfish	muscle	1995	2000's	48.8986	-67.5728	46	810.2	12.96	TRUE	-19.63	Predicted	-19.73	43.8	14.3
Hipl2015_06	Hippoglossoides platessoides	groundfish	muscle	2015	2020's	48.497	-68.892	23.9	84.2	13.86	TRUE	-18.93	TRUE	-19.05	41.7
Urte2020_1662	Urophycis tenuis	groundfish	muscle	2020	2020's	48.8232	-67.8507	23.9	84.5	13.92	TRUE	-18.79	TRUE	-18.75	43.7	13.9
Hipl2020_100	Hippoglossoides platessoides	groundfish	muscle	2020	2020's	48.832	-67.851	23.2	85.5	13.81	TRUE	-18.67	TRUE	-18.63	44.1	14.1
Lipar_sp1996_643	Liparis spp.	groundfish	muscle	1996	2000's	48.6367	-68.435	18.4	86.1	14.54	Predicted	-17.67	TRUE	-17.75	44.9
Hipl2016_16	Hippoglossoides platessoides	groundfish	muscle	2016	2020's	48.955	-67.929	23	86.8	14.14	TRUE	-17.98	TRUE	-18.08	41.7	13.5
Hipl2017_12	Hippoglossoides platessoides	groundfish	muscle	2017	2020's	48.908	-68.505	23.6	87.4	14.37	TRUE	-18.24	TRUE	-18.31	41.7	13
Hipl2017_14	Hippoglossoides platessoides	groundfish	muscle	2017	2020's	48.908	-68.505	23.5	88.7	14	TRUE	-17.13	TRUE	-17.19	41.8	13.6
Rehi1996_447	Reinhardtius hippoglossoides	groundfish	muscle	1996	2000's	49.029	-67.29	21.9	89.3	13.01	Predicted	-19.04	TRUE	-19.12	44.6
Gamo1995_138	Gadus morhua	groundfish	muscle	1995	2000's	48.8986	-67.5728	47.5	895.4	13.02	TRUE	-18.35	Predicted	-18.45	42.9	13.3
Liat2019_1278	Liparis atlanticus	groundfish	muscle	2019	2020's	48.6536	-68.382		9.5	13.25	TRUE	-18.88	TRUE	-18.88	39.1	13.3
Hipl2018_24	Hippoglossoides platessoides	groundfish	muscle	2018	2020's	49.087	-68.043	23.5	90.6	12.91	TRUE	-18.61	TRUE	-18.64	42.5	12.5
Hipl2017_11	Hippoglossoides platessoides	groundfish	muscle	2017	2020's	48.908	-68.505	23	90.9	13.69	TRUE	-17.97	TRUE	-18.03	40.2	13.6
Urte2020_1665	Urophycis tenuis	groundfish	muscle	2020	2020's	48.8232	-67.8507	23.3	91.5	14.38	TRUE	-18.6	TRUE	-18.57	43.4	13.9
Hipl2017_09	Hippoglossoides platessoides	groundfish	muscle	2017	2020's	48.376	-69.04	23.5	91.7	14.22	TRUE	-17.33	TRUE	-17.4	42.2	13.7
Sebas_sp1996_310	Sebastes spp.	groundfish	muscle	1996	2000's	49.2483	-66.4783	18.5	92.1	12.73	Predicted	-19.2	TRUE	-19.28	44.2
Sebas_sp2020_1644	Sebastes spp.	groundfish	muscle	2020	2020's	48.8232	-67.8507	20.1	93.5	12.98	TRUE	-19.19	TRUE	-19.15	42.5	12.6
Sebas_sp2019_1206	Sebastes spp.	groundfish	muscle	2019	2020's	48.5876	-68.5722	19.9	94.5	12.81	TRUE	-19.04	TRUE	-19.04	42.7	12.7
Urte2019_1655	Urophycis tenuis	groundfish	muscle	2019	2020's	48.845	-67.771		94.5	13.82	TRUE	-18.76	TRUE	-18.76	43.4	14.5
Sebas_sp2020_1632	Sebastes spp.	groundfish	muscle	2020	2020's	48.8323	-68.0715	20.5	95.5	13.16	TRUE	-19.04	TRUE	-19.01	43.8	13.1
Hipl2018_37	Hippoglossoides platessoides	groundfish	muscle	2018	2020's	48.862	-68.419	23.5	96.3	13.87	TRUE	-18.98	TRUE	-19.01	42.9	13.8
Hipl2015_11	Hippoglossoides platessoides	groundfish	muscle	2015	2020's	48.705	-68.793	23.7	96.4	14.48	TRUE	-18.16	TRUE	-18.28	37.1	14.6
Urte2020_1675	Urophycis tenuis	groundfish	muscle	2020	2020's	48.8232	-67.8507	21.1	96.5	13.86	TRUE	-18.27	TRUE	-18.23	43.8	13.9
Hipl2018_21	Hippoglossoides platessoides	groundfish	muscle	2018	2020's	49.087	-68.043	23.5	96.6	12.97	TRUE	-18.93	TRUE	-18.96	42.7	14.3
Sebas_sp2019_1203	Sebastes spp.	groundfish	muscle	2019	2020's	48.6007	-68.5933	21.1	98.5	11.7	TRUE	-19.46	TRUE	-19.46	42.4	12.5
Hipl2017_10	Hippoglossoides platessoides	groundfish	muscle	2017	2020's	48.376	-69.04	23.5	99.7	14.1	TRUE	-17.86	TRUE	-17.93	41.9	13.7
Mavi2018_40	Mallotus villosus	pelagic_LE	muscle	2018	2020's	48.872	-68.595	10.5	5	12.55	TRUE	-20.44	TRUE	-20.47	48.9	12
Mavi2016_16	Mallotus villosus	pelagic_LE	muscle	2016	2020's	49.3	-65.954	11	6	12.12	Predicted	-19.44	TRUE	-19.53	41
Mavi2019_03	Mallotus villosus	pelagic_LE	muscle	2019	2020's	50.142	-65.823		7	12.29	TRUE	-19.48	TRUE	-19.48	45.8	13.8
Mavi2019_06	Mallotus villosus	pelagic_LE	muscle	2019	2020's	50.142	-65.823		7	11.59	TRUE	-19.52	TRUE	-19.52	44.8	13.4
Mavi2020_06	Mallotus villosus	pelagic_LE	muscle	2020	2020's	49.703	-65.773	11.8	7	11.47	TRUE	-18.97	TRUE	-18.93	44.3	13.1
Mavi2003_86	Mallotus villosus	pelagic_LE	muscle	2003	2000's	48.625	-68.4117	11.9	9	12.56	Predicted	-18.81	TRUE	-18.75	44
Mavi2019_02	Mallotus villosus	pelagic_LE	muscle	2019	2020's	50.142	-65.823		10	12.48	TRUE	-19.54	TRUE	-19.54	47.1	13.5
Mavi2019_09	Mallotus villosus	pelagic_LE	muscle	2019	2020's	50.142	-65.823		10	12.34	TRUE	-19.55	TRUE	-19.55	45.4	13.3
Mavi2018_25	Mallotus villosus	pelagic_LE	muscle	2018	2020's	49.087	-68.043	13.5	11	13	TRUE	-20.15	TRUE	-20.18	43.8	13
Mavi2020_1601	Mallotus villosus	pelagic_LE	muscle	2020	2020's	48.5712	-68.6018	11.8	11	12.12	TRUE	-18.33	TRUE	-18.3	43.8	11.8
Mavi2017_09	Mallotus villosus	pelagic_LE	muscle	2017	2020's	49.0635	-67.8978	13	12	12.24	TRUE	-19.01	TRUE	-19.07	43.9	13.2
Mavi2019_1138	Mallotus villosus	pelagic_LE	muscle	2019	2020's	48.845	-67.771	14.9	12	12.3	TRUE	-19.62	TRUE	-19.62	43.6	13.9
Mavi2019_1149	Mallotus villosus	pelagic_LE	muscle	2019	2020's	48.845	-67.771	14.1	12	12.25	TRUE	-19.57	TRUE	-19.57	43	12.5
Mavi2015_04	Mallotus villosus	pelagic_LE	muscle	2015	2020's	48.794	-67.986	14.5	13	12.34	TRUE	-19.49	TRUE	-19.61	41.7	13.6
Mavi2019_1145	Mallotus villosus	pelagic_LE	muscle	2019	2020's	49.046	-67.375	14.2	13	12.71	TRUE	-19.69	TRUE	-19.69	44.1	12.2
Mavi2019_1146	Mallotus villosus	pelagic_LE	muscle	2019	2020's	49.046	-67.375	13.9	13	12.49	TRUE	-19.32	TRUE	-19.32	43.8	10.5
Mavi2020_05	Mallotus villosus	pelagic_LE	muscle	2020	2020's	49.703	-65.773	14	13	11.57	TRUE	-19.67	TRUE	-19.63	44.3	13.4
Mavi2020_1592	Mallotus villosus	pelagic_LE	muscle	2020	2020's	48.5712	-68.6018	14.7	13	12.81	TRUE	-19.27	TRUE	-19.23	42.5	14.3
Mavi2019_01	Mallotus villosus	pelagic_LE	muscle	2019	2020's	50.142	-65.823		14	12.25	TRUE	-19.89	TRUE	-19.89	45.5	13.6
Mavi2019_05	Mallotus villosus	pelagic_LE	muscle	2019	2020's	50.142	-65.823		14	12.17	TRUE	-19.08	TRUE	-19.08	47.6	13.5
Mavi2019_1147	Mallotus villosus	pelagic_LE	muscle	2019	2020's	48.845	-67.771	14.8	14	12.84	TRUE	-19.56	TRUE	-19.56	44.3	13
Mavi2020_1587	Mallotus villosus	pelagic_LE	muscle	2020	2020's	48.5712	-68.6018	14.5	14	12.17	TRUE	-18.8	TRUE	-18.77	43.9	13.7
Mavi2019_1142	Mallotus villosus	pelagic_LE	muscle	2019	2020's	49.046	-67.375	15.3	15	12.7	TRUE	-19.82	TRUE	-19.82	44.4	13
Mavi2019_1143	Mallotus villosus	pelagic_LE	muscle	2019	2020's	49.046	-67.375	15.5	15	12.46	TRUE	-19.42	TRUE	-19.42	43.7	13
Mavi2020_1597	Mallotus villosus	pelagic_LE	muscle	2020	2020's	48.5712	-68.6018	13.7	15	12.03	TRUE	-18.58	TRUE	-18.55	44.1	14.6
Mavi2020_1598	Mallotus villosus	pelagic_LE	muscle	2020	2020's	48.5712	-68.6018	14.4	15	12.92	TRUE	-19.13	TRUE	-19.09	42.8	14.5
Mavi2020_1599	Mallotus villosus	pelagic_LE	muscle	2020	2020's	48.5712	-68.6018	15.5	15	12.01	TRUE	-19.03	TRUE	-18.99	44.1	11.2
Mavi2016_20	Mallotus villosus	pelagic_LE	muscle	2016	2020's	48.97	-67.853	15	16	12.11	Predicted	-19.06	TRUE	-19.16	40.7
Mavi2019_07	Mallotus villosus	pelagic_LE	muscle	2019	2020's	50.142	-65.823		16	12.38	TRUE	-20.1	TRUE	-20.1	41.5	12.8
Mavi2003_91	Mallotus villosus	pelagic_LE	muscle	2003	2000's	48.6033	-68.485	13.8	17	12.32	Predicted	-18.9	TRUE	-18.85	45
Mavi2018_07	Mallotus villosus	pelagic_LE	muscle	2018	2020's	49.41	-67.041	15	17	12.05	TRUE	-20.03	TRUE	-20.06	43.7	10.4
Mavi2020_03	Mallotus villosus	pelagic_LE	muscle	2020	2020's	49.703	-65.773	14.8	17	12.46	TRUE	-19.2	TRUE	-19.17	43.5	13
Mavi2020_1594	Mallotus villosus	pelagic_LE	muscle	2020	2020's	48.5712	-68.6018	15	17	13.09	TRUE	-18.83	TRUE	-18.8	43.5	13.7
Mavi2015_06	Mallotus villosus	pelagic_LE	muscle	2015	2020's	48.794	-67.986	16	18	13.03	TRUE	-19.66	TRUE	-19.78	41.2	11.7
Mavi2019_1140	Mallotus villosus	pelagic_LE	muscle	2019	2020's	49.046	-67.375	15.2	19	12.42	TRUE	-19.34	TRUE	-19.34	45.5	12.9
Mavi2019_1136	Mallotus villosus	pelagic_LE	muscle	2019	2020's	48.845	-67.771	15.5	20	12.75	TRUE	-19.71	TRUE	-19.71	44.3	13.1
Mavi2015_12	Mallotus villosus	pelagic_LE	muscle	2015	2020's	49.908	-64.999	16.2	21	12.26	TRUE	-18.94	TRUE	-19.06	44.9	12.4
Mavi1996_408	Mallotus villosus	pelagic_LE	muscle	1996	2000's	48.5731	-68.3697	14.4	22	12.09	Predicted	-19.83	TRUE	-19.91	46.9
Mavi2020_1595	Mallotus villosus	pelagic_LE	muscle	2020	2020's	48.5712	-68.6018	17.3	22	12.47	TRUE	-19.06	TRUE	-19.02	43	13.5
Mavi2003_04	Mallotus villosus	pelagic_LE	muscle	2003	2000's	48.9367	-67.3973	15.8	33	12.34	Predicted	-18.65	TRUE	-18.59	43.9
Clha2020_1567	Clupea harengus	pelagic_LE	muscle	2020	2020's	49.1955	-67.9958	18.6	39	11.65	TRUE	-19.26	TRUE	-19.22	43.3	13.9
Clha2019_1223	Clupea harengus	pelagic_LE	muscle	2019	2020's	49.891	-66.412	20.1	50	12.83	TRUE	-19.63	TRUE	-19.63	43	13.9
Clha2020_1565	Clupea harengus	pelagic_LE	muscle	2020	2020's	49.0162	-67.9882	18.5	52	11.73	TRUE	-18.89	TRUE	-18.86	43.2	13.4
Clha2019_1213	Clupea harengus	pelagic_LE	muscle	2019	2020's	48.739	-68.713	20.8	59	12.89	TRUE	-20.32	TRUE	-20.32	42.4	13.9
Clha2019_1218	Clupea harengus	pelagic_LE	muscle	2019	2020's	49.891	-66.412	21.5	63	12.32	TRUE	-20.64	TRUE	-20.64	43.4	13.9
Clha2019_1217	Clupea harengus	pelagic_LE	muscle	2019	2020's	49.891	-66.412	22.3	67	12.96	TRUE	-19.73	TRUE	-19.73	42.9	14.2
Clha2019_1220	Clupea harengus	pelagic_LE	muscle	2019	2020's	49.891	-66.412	22.5	72	12.64	TRUE	-20.36	TRUE	-20.36	42.2	13.5
Clha2019_1221	Clupea harengus	pelagic_LE	muscle	2019	2020's	49.891	-66.412	23	77	13.17	TRUE	-20.07	TRUE	-20.07	43.1	12.3
Clha2018_11	Clupea harengus	pelagic_LE	muscle	2018	2020's	49.677	-66.818	.024.0	103	12.71	TRUE	-20.43	TRUE	-20.46	44.3	9.9
Clha2016_35	Clupea harengus	pelagic_LE	muscle	2016	2020's	48.97	-67.853	21.5	116	12.09	TRUE	-19.44	TRUE	-19.54	41.9	10.5
Clha1995_35	Clupea harengus	pelagic_LE	muscle	1995	2000's			24	120	12.32	TRUE	-20.24	Predicted	-20.34	44.6	11.3
Clha2016_27	Clupea harengus	pelagic_LE	muscle	2016	2020's	49.425	-66.539	23.9	129	12.4	TRUE	-18.89	TRUE	-18.98	41.5	9.8
Clha2020_28	Clupea harengus	pelagic_LE	muscle	2020	2020's	49.226	-63.252	26	136	12.18	TRUE	-19.86	TRUE	-19.82	43.8	10.4
Clha2020_23	Clupea harengus	pelagic_LE	muscle	2020	2020's	49.957	-66.422	24.2	140	12.28	TRUE	-19.01	TRUE	-18.97	44.9	9.2
Clha2020_1563	Clupea harengus	pelagic_LE	muscle	2020	2020's	48.8232	-67.8507	29	157	12.36	TRUE	-19.51	TRUE	-19.47	42.9	11.2
Clha2020_27	Clupea harengus	pelagic_LE	muscle	2020	2020's	49.957	-66.422	27.7	159	12.67	TRUE	-19.66	TRUE	-19.62	43.8	12.8
Clha2015_17	Clupea harengus	pelagic_LE	muscle	2015	2020's	49.587	-64.313	26	162	12.63	TRUE	-19.72	TRUE	-19.84	38.2	9.3
Clha2020_22	Clupea harengus	pelagic_LE	muscle	2020	2020's	49.957	-66.422	27	165	12.58	TRUE	-19.18	TRUE	-19.14	44	7.9
Clha1995_34	Clupea harengus	pelagic_LE	muscle	1995	2000's			27	168	11.5	TRUE	-19.55	Predicted	-19.64	44.5	12.5
Clha2020_21	Clupea harengus	pelagic_LE	muscle	2020	2020's	49.957	-66.422	27.4	169	12.18	TRUE	-19.7	TRUE	-19.67	44.2	8.9
Clha2016_30	Clupea harengus	pelagic_LE	muscle	2016	2020's	48.955	-67.929	24.7	170	12.62	TRUE	-19.33	TRUE	-19.43	41.6	12.1
Clha2020_1566	Clupea harengus	pelagic_LE	muscle	2020	2020's	49.1462	-67.518	28.6	172	12.46	TRUE	-19.81	TRUE	-19.78	43.6	10
Clha2001_23	Clupea harengus	pelagic_LE	muscle	2001	2000's	48.674	-68.008	27.4	185	12.69	Predicted	-19.18	TRUE	-19.16	47.3
Clha2015_01	Clupea harengus	pelagic_LE	muscle	2015	2020's	48.96	-67.819	29	188	11.95	Predicted	-19.16	TRUE	-19.29	40.7
Clha2020_25	Clupea harengus	pelagic_LE	muscle	2020	2020's	49.957	-66.422	27.5	195	12.31	TRUE	-19.55	TRUE	-19.51	44.7	7.1
Clha1995_49	Clupea harengus	pelagic_LE	muscle	1995	2000's	48.805	-68.1773	30.5	204	12.09	TRUE	-18.32	Predicted	-18.41	44.9	12.9
Clha1995_50	Clupea harengus	pelagic_LE	muscle	1995	2000's	48.805	-68.1773	28	215	12.32	TRUE	-18.58	Predicted	-18.67	45	10.7
Clha2001_26	Clupea harengus	pelagic_LE	muscle	2001	2000's	48.674	-68.008	31.3	226	12.54	Predicted	-17.64	TRUE	-17.62	45.8
Clha2020_1570	Clupea harengus	pelagic_LE	muscle	2020	2020's	49.249	-67.4448	31.2	228	12.73	TRUE	-19.38	TRUE	-19.35	44.6	9.7
Clha2020_1568	Clupea harengus	pelagic_LE	muscle	2020	2020's	48.7033	-68.7492	32.9	237	12.73	TRUE	-19.14	TRUE	-19.1	43	9.1
Clha2001_32	Clupea harengus	pelagic_LE	muscle	2001	2000's	48.674	-68.008	30	239	12.61	Predicted	-17.63	TRUE	-17.61	46.3
Clha2018_23	Clupea harengus	pelagic_LE	muscle	2018	2020's	49.719	-66.989	30	239	12.33	TRUE	-20	TRUE	-20.02	44.2	11.6
Clha1995_48	Clupea harengus	pelagic_LE	muscle	1995	2000's	48.805	-68.1773	31.5	284	12.61	Predicted	-18.13	TRUE	-18.22	36.2
Clha2001_28	Clupea harengus	pelagic_LE	muscle	2001	2000's	48.674	-68.008	32.5	298	12.91	Predicted	-17.75	TRUE	-17.73	46.3
Mavi1996_336	Mallotus villosus	pelagic_LE	muscle	1996	2000's	48.674	-68.008			12.02	Predicted	-19.32	TRUE	-19.4	46.2
Mavi2019_04	Mallotus villosus	pelagic_LE	muscle	2019	2020's	50.142	-65.823			12.29	TRUE	-19.25	TRUE	-19.25	45.1	13.7
Mavi2019_08	Mallotus villosus	pelagic_LE	muscle	2019	2020's	50.142	-65.823			11.82	TRUE	-19.17	TRUE	-19.17	41.4	13.6
Mavi2019_10	Mallotus villosus	pelagic_LE	muscle	2019	2020's	50.142	-65.823			11.67	TRUE	-19.14	TRUE	-19.14	45.4	13.7
Clha2003_01	Clupea harengus	pelagic_LE	muscle	2003	2000's	50.12	-66.28	5.5	0.9	12.77	Predicted	-19.78	TRUE	-19.72	45.5
Clha2003_02	Clupea harengus	pelagic_LE	muscle	2003	2000's	50.12	-66.28	6	1.5	12.76	Predicted	-19.78	TRUE	-19.72	45.9
Mavi2015_09	Mallotus villosus	pelagic_LE	muscle	2015	2020's	48.677	-68.275	13.2	10.1	11.64	TRUE	-18.42	TRUE	-18.54	41.4	13.8
Mavi2018_32	Mallotus villosus	pelagic_LE	muscle	2018	2020's	48.872	-68.595	13	10.1	12.44	TRUE	-19.53	TRUE	-19.56	45.5	13.3
Mavi2018_09	Mallotus villosus	pelagic_LE	muscle	2018	2020's	49.41	-67.041	13	10.2	12.16	TRUE	-19.9	TRUE	-19.93	44.3	11.7
Mavi2003_66	Mallotus villosus	pelagic_LE	muscle	2003	2000's	48.625	-68.4117		10.4	12.16	Predicted	-18.82	TRUE	-18.76	44
Mavi2018_41	Mallotus villosus	pelagic_LE	muscle	2018	2020's	49.034	-68.216	14	10.5	11.54	TRUE	-19.4	TRUE	-19.43	46.1	12.8
Mavi2003_68	Mallotus villosus	pelagic_LE	muscle	2003	2000's	48.625	-68.4117	11.8	10.7	12.3	Predicted	-19.12	TRUE	-19.06	43.8
Mavi2018_05	Mallotus villosus	pelagic_LE	muscle	2018	2020's	49.41	-67.041	13	10.7	12.04	TRUE	-20.1	TRUE	-20.13	44.1	12.8
Mavi2018_22	Mallotus villosus	pelagic_LE	muscle	2018	2020's	49.087	-68.043	14.5	10.7	13.38	TRUE	-19.35	TRUE	-19.37	43.8	13.1
Mavi2018_38	Mallotus villosus	pelagic_LE	muscle	2018	2020's	48.872	-68.595	13.5	10.7	12.4	TRUE	-19.88	TRUE	-19.91	44.4	11.9
Mavi2015_17	Mallotus villosus	pelagic_LE	muscle	2015	2020's	50.202	-64.932	13.7	10.9	12.14	TRUE	-19.38	TRUE	-19.51	43.8	12.5
Clha2015_09	Clupea harengus	pelagic_LE	muscle	2015	2020's	49.158	-67.286	21.5	101.1	11.79	TRUE	-19.45	TRUE	-19.57	46	13.1
Ilil2019_1602	Illex illecebrosus	pelagic_LE	muscle	2019	2020's	49.243	-67.678	17.9	105.3	12.43	TRUE	-18.94	TRUE	-18.94	41.5	13.4
Clha2018_27	Clupea harengus	pelagic_LE	muscle	2018	2020's	49.945	-65.781	.25.0	108.2	12.15	TRUE	-20.29	TRUE	-20.32	45.3	10.8
Clha2016_34	Clupea harengus	pelagic_LE	muscle	2016	2020's	48.97	-67.853	21	108.4	12.14	TRUE	-20.76	TRUE	-20.86	41.2	10
Ilil2019_1608	Illex illecebrosus	pelagic_LE	muscle	2019	2020's	49.589	-66.232	18.3	108.8	12.17	TRUE	-19.55	TRUE	-19.55	43.6	13
Clha2020_26	Clupea harengus	pelagic_LE	muscle	2020	2020's	49.957	-66.422	24.4	109.5	12.59	TRUE	-18.96	TRUE	-18.92	44.5	9.4
Mavi1996_412	Mallotus villosus	pelagic_LE	muscle	1996	2000's	48.5731	-68.3697	11.5	11.1	12.74	Predicted	-20.15	TRUE	-20.23	46.6
Mavi2017_15	Mallotus villosus	pelagic_LE	muscle	2017	2020's	48.9078	-67.495	12.2	11.3	13.15	TRUE	-18.98	TRUE	-19.04	43.8	12.4
Mavi2018_10	Mallotus villosus	pelagic_LE	muscle	2018	2020's	49.41	-67.041	13.5	11.3	12.42	TRUE	-19.71	TRUE	-19.73	44.7	11
Mavi2018_29	Mallotus villosus	pelagic_LE	muscle	2018	2020's	49.087	-68.043	13.5	11.3	12.55	TRUE	-19.64	TRUE	-19.67	44.4	12.1
Mavi2003_36	Mallotus villosus	pelagic_LE	muscle	2003	2000's	48.6367	-68.3533	12.1	11.4	12.41	Predicted	-18.82	TRUE	-18.77	43.7
Mavi2015_20	Mallotus villosus	pelagic_LE	muscle	2015	2020's	50.202	-64.932	13.5	11.5	11.95	TRUE	-19.14	TRUE	-19.27	45.3	12.3
Mavi2019_1148	Mallotus villosus	pelagic_LE	muscle	2019	2020's	48.845	-67.771	14.1	11.5	12.86	TRUE	-19.81	TRUE	-19.81	43	12.7
Mavi2019_1150	Mallotus villosus	pelagic_LE	muscle	2019	2020's	48.845	-67.771	13.5	11.5	11.93	TRUE	-19.72	TRUE	-19.72	43.7	13.2
Mavi2019_1151	Mallotus villosus	pelagic_LE	muscle	2019	2020's	48.845	-67.771		11.5	12.53	TRUE	-19.73	TRUE	-19.73	43.7	13.6
Mavi2020_1600	Mallotus villosus	pelagic_LE	muscle	2020	2020's	48.5712	-68.6018		11.5	12.89	TRUE	-19.22	TRUE	-19.18	43.9	13.4
Mavi2003_65	Mallotus villosus	pelagic_LE	muscle	2003	2000's	48.625	-68.4117	12.6	11.7	12.85	Predicted	-18.62	TRUE	-18.56	43.5
Mavi2016_24	Mallotus villosus	pelagic_LE	muscle	2016	2020's	48.813	-68.732	11.9	11.8	12.09	Predicted	-19.44	TRUE	-19.54	42.3
Clha2016_29	Clupea harengus	pelagic_LE	muscle	2016	2020's	48.955	-67.929	22.8	110.3	12.1	TRUE	-20.68	TRUE	-20.78	40.6	11.3
Clha2001_18	Clupea harengus	pelagic_LE	muscle	2001	2000's	48.674	-68.008	24.4	110.8	12.31	Predicted	-19.12	TRUE	-19.1	46.5
Clha2020_29	Clupea harengus	pelagic_LE	muscle	2020	2020's	49.226	-63.252	23.5	111.5	12.81	TRUE	-19.94	TRUE	-19.9	43.9	10
Ilil2019_1606	Illex illecebrosus	pelagic_LE	muscle	2019	2020's	49.589	-66.232	18.5	112.1	12.39	TRUE	-19.23	TRUE	-19.23	41.8	13.2
Clha2020_30	Clupea harengus	pelagic_LE	muscle	2020	2020's	49.226	-63.252	25.1	112.5	12.31	TRUE	-19.57	TRUE	-19.53	43.6	9.7
Ilil2019_1610	Illex illecebrosus	pelagic_LE	muscle	2019	2020's	49.714	-66.415	18.4	112.5	12.34	TRUE	-19.37	TRUE	-19.37	42.2	13.4
Clha2015_14	Clupea harengus	pelagic_LE	muscle	2015	2020's	49.593	-64.115	22.4	115.5	12.11	TRUE	-18.77	TRUE	-18.9	45.9	13.1
Clha2016_24	Clupea harengus	pelagic_LE	muscle	2016	2020's	49.3	-65.954	22.5	117.7	12.1	TRUE	-20.09	TRUE	-20.18	42.3	10.5
Mavi2018_24	Mallotus villosus	pelagic_LE	muscle	2018	2020's	49.087	-68.043	14	12.2	13.15	TRUE	-19.62	TRUE	-19.65	44.1	13.2
Mavi2018_06	Mallotus villosus	pelagic_LE	muscle	2018	2020's	49.41	-67.041	14	12.3	12.51	TRUE	-19.98	TRUE	-20.01	43.6	12.2
Mavi2015_05	Mallotus villosus	pelagic_LE	muscle	2015	2020's	48.794	-67.986	13.8	12.4	11.98	TRUE	-18.89	TRUE	-19.02	41.1	13.8
Mavi2017_14	Mallotus villosus	pelagic_LE	muscle	2017	2020's	48.9078	-67.495	13	12.4	13.03	TRUE	-19.2	TRUE	-19.26	44.1	12.7
Mavi2003_71	Mallotus villosus	pelagic_LE	muscle	2003	2000's	48.625	-68.4117	12.5	12.5	12.54	Predicted	-18.84	TRUE	-18.78	44.9
Mavi2020_1589	Mallotus villosus	pelagic_LE	muscle	2020	2020's	48.5712	-68.6018	14.1	12.5	11.71	TRUE	-19.4	TRUE	-19.37	43.3	13.7
Mavi2003_31	Mallotus villosus	pelagic_LE	muscle	2003	2000's	48.6367	-68.3533	12.5	12.6	12.14	Predicted	-18.57	TRUE	-18.51	43.9
Mavi2003_19	Mallotus villosus	pelagic_LE	muscle	2003	2000's	48.9367	-67.3973	12.2	12.7	12.03	Predicted	-18.64	TRUE	-18.58	43.6
Mavi2016_17	Mallotus villosus	pelagic_LE	muscle	2016	2020's	49.3	-65.954	13.2	12.7	12.09	Predicted	-19.56	TRUE	-19.66	42.5
Mavi2003_07	Mallotus villosus	pelagic_LE	muscle	2003	2000's	48.9367	-67.3973		12.8	12.4	Predicted	-18.93	TRUE	-18.87	43.5
Mavi2018_30	Mallotus villosus	pelagic_LE	muscle	2018	2020's	49.087	-68.043	14.5	12.9	13.21	TRUE	-19.46	TRUE	-19.49	43	12.3
Ilil2019_1612	Illex illecebrosus	pelagic_LE	muscle	2019	2020's	49.714	-66.415	18.6	121.7	12.11	TRUE	-18.64	TRUE	-18.64	43.5	13.3
Clha2017_16	Clupea harengus	pelagic_LE	muscle	2017	2020's	49.255	-67.474		122.5	12.79	TRUE	-20.43	TRUE	-20.49	42.8	10.8
Clha2018_30	Clupea harengus	pelagic_LE	muscle	2018	2020's	49.246	-67.489	25.5	125.1	12.71	TRUE	-20.1	TRUE	-20.13	47.8	10.1
Clha1995_57	Clupea harengus	pelagic_LE	muscle	1995	2000's	48.805	-68.1773	24.5	126.5	11.65	TRUE	-18.16	Predicted	-18.26	45.3	14.2
Clha2016_37	Clupea harengus	pelagic_LE	muscle	2016	2020's	48.813	-68.732	23	126.8	12.05	TRUE	-20.99	TRUE	-21.08	41.6	12.5
Clha2015_13	Clupea harengus	pelagic_LE	muscle	2015	2020's	49.593	-64.115	23.4	127.2	11.91	TRUE	-19.61	TRUE	-19.73	40.5	11
Ilil2019_1611	Illex illecebrosus	pelagic_LE	muscle	2019	2020's	49.714	-66.415	19.1	127.2	12.59	TRUE	-18.56	TRUE	-18.56	43.2	13.1
Clha2017_10	Clupea harengus	pelagic_LE	muscle	2017	2020's	48.908	-68.505		127.9	11.85	TRUE	-19.85	TRUE	-19.91	44.7	10.4
Ilil2019_1604	Illex illecebrosus	pelagic_LE	muscle	2019	2020's	49.699	-66.83	18.8	128.6	12.73	TRUE	-18.88	TRUE	-18.88	43.2	13.2
Mavi1995_68	Mallotus villosus	pelagic_LE	muscle	1995	2000's	48.5731	-68.3697	13	13.1	12.33	TRUE	-18.54	Predicted	-18.64	45.4	13.1
Mavi1996_411	Mallotus villosus	pelagic_LE	muscle	1996	2000's	48.5731	-68.3697	12.5	13.2	12.8	Predicted	-19.14	TRUE	-19.21	46.4
Mavi2017_07	Mallotus villosus	pelagic_LE	muscle	2017	2020's	48.8368	-67.729	13	13.2	11.17	TRUE	-19.54	TRUE	-19.6	44.4	12.5
Mavi2015_03	Mallotus villosus	pelagic_LE	muscle	2015	2020's	48.794	-67.986	13.9	13.3	12.54	TRUE	-19.45	TRUE	-19.57	40.7	13.7
Mavi2018_08	Mallotus villosus	pelagic_LE	muscle	2018	2020's	49.41	-67.041	14	13.3	11.65	TRUE	-20	TRUE	-20.03	44.3	11.2
Mavi2017_19	Mallotus villosus	pelagic_LE	muscle	2017	2020's	49.9863	-63.5412	13.5	13.4	13.35	TRUE	-20.06	TRUE	-20.13	44.9	12.6
Mavi2019_1141	Mallotus villosus	pelagic_LE	muscle	2019	2020's	49.046	-67.375	14.4	13.5	12.52	TRUE	-19.73	TRUE	-19.73	44.2	13
Mavi2020_02	Mallotus villosus	pelagic_LE	muscle	2020	2020's	49.703	-65.773	14	13.5	12.57	TRUE	-19.1	TRUE	-19.07	44.2	12.8
Mavi2020_1588	Mallotus villosus	pelagic_LE	muscle	2020	2020's	48.5712	-68.6018		13.5	11.91	TRUE	-18.82	TRUE	-18.78	43.9	13.4
Mavi2017_11	Mallotus villosus	pelagic_LE	muscle	2017	2020's	48.9688	-66.05	14	13.6	13.01	TRUE	-19.2	TRUE	-19.26	44.7	13.5
Mavi2003_63	Mallotus villosus	pelagic_LE	muscle	2003	2000's	48.625	-68.4117	12.5	13.7	12.35	Predicted	-18.72	TRUE	-18.66	44.5
Mavi2015_16	Mallotus villosus	pelagic_LE	muscle	2015	2020's	50.092	-65.356	14.3	13.8	11.89	TRUE	-18.73	TRUE	-18.85	44.7	12.5
Mavi2017_17	Mallotus villosus	pelagic_LE	muscle	2017	2020's	49.303	-65.6098	12.7	13.8	13.3	TRUE	-19.79	TRUE	-19.85	46.2	12.7
Mavi2015_11	Mallotus villosus	pelagic_LE	muscle	2015	2020's	49.908	-64.999	14.2	13.9	12.73	TRUE	-18.93	TRUE	-19.05	46.1	12.3
Clha2018_32	Clupea harengus	pelagic_LE	muscle	2018	2020's	49.246	-67.489	25	131.9	12.78	TRUE	-20.01	TRUE	-20.04	44.9	11.3
Clha2018_17	Clupea harengus	pelagic_LE	muscle	2018	2020's	48.945	-67.666	25.5	132.3	12.01	TRUE	-19.56	TRUE	-19.59	45.7	9.5
Clha2017_17	Clupea harengus	pelagic_LE	muscle	2017	2020's	49.563	-64.352		133.2	12.65	TRUE	-19.68	TRUE	-19.74	41.8	9.8
Ilil1995_41	Illex illecebrosus	pelagic_LE	muscle	1995	2000's	48.343	-59.457	19	133.5	11.71	TRUE	-19.7	Predicted	-19.79	43.3	12.6
Clha2015_19	Clupea harengus	pelagic_LE	muscle	2015	2020's	49.587	-64.313	23.3	134.3	12.91	TRUE	-19.64	TRUE	-19.77	38.3	9.3
Clha2018_18	Clupea harengus	pelagic_LE	muscle	2018	2020's	48.92	-67.478	26	134.3	12.3	TRUE	-20.5	TRUE	-20.53	45.9	8.9
Clha2015_07	Clupea harengus	pelagic_LE	muscle	2015	2020's	48.677	-68.275	25.8	135.5	13.01	TRUE	-19.47	TRUE	-19.59	40.9	11.5
Clha2001_20	Clupea harengus	pelagic_LE	muscle	2001	2000's	48.674	-68.008	27.6	137.3	12.57	Predicted	-18.36	TRUE	-18.34	46.3
Clha2001_22	Clupea harengus	pelagic_LE	muscle	2001	2000's	48.674	-68.008	26.1	138.2	12.72	Predicted	-17.42	TRUE	-17.41	46.6
Mavi2003_34	Mallotus villosus	pelagic_LE	muscle	2003	2000's	48.6367	-68.3533	12.9	14.1	11.97	Predicted	-18.8	TRUE	-18.74	43.7
Mavi2015_19	Mallotus villosus	pelagic_LE	muscle	2015	2020's	50.202	-64.932	15	14.1	12.97	TRUE	-19.1	TRUE	-19.23	44.9	12.7
Mavi2016_18	Mallotus villosus	pelagic_LE	muscle	2016	2020's	49.3	-65.954	14.4	14.1	12.19	Predicted	-19.73	TRUE	-19.83	42
Mavi2017_13	Mallotus villosus	pelagic_LE	muscle	2017	2020's	49.2548	-66.526	12.6	14.1	13.16	TRUE	-19.78	TRUE	-19.84	44.8	12
Mavi2018_23	Mallotus villosus	pelagic_LE	muscle	2018	2020's	49.087	-68.043	14	14.2	12.65	TRUE	-19.43	TRUE	-19.46	44.8	12.1
Mavi2019_1137	Mallotus villosus	pelagic_LE	muscle	2019	2020's	48.845	-67.771	14.9	14.5	12.63	TRUE	-19.74	TRUE	-19.74	43.7	13.1
Mavi2019_1144	Mallotus villosus	pelagic_LE	muscle	2019	2020's	49.046	-67.375	14.8	14.5	12.39	TRUE	-19.47	TRUE	-19.47	44.9	10.5
Mavi2020_04	Mallotus villosus	pelagic_LE	muscle	2020	2020's	49.703	-65.773	14.3	14.5	12.25	TRUE	-18.83	TRUE	-18.79	43.9	13
Mavi2020_09	Mallotus villosus	pelagic_LE	muscle	2020	2020's	49.703	-65.773	14	14.5	12.3	TRUE	-18.65	TRUE	-18.61	44.4	13
Mavi2020_1596	Mallotus villosus	pelagic_LE	muscle	2020	2020's	48.5712	-68.6018	14.9	14.5	12.67	TRUE	-19.39	TRUE	-19.35	42.9	14.5
Mavi2003_39	Mallotus villosus	pelagic_LE	muscle	2003	2000's	48.6367	-68.3533	13.3	14.6	12.18	Predicted	-18.82	TRUE	-18.76	43.1
Mavi2015_07	Mallotus villosus	pelagic_LE	muscle	2015	2020's	48.677	-68.275	15.1	14.6	11.99	TRUE	-19.4	TRUE	-19.52		14
Mavi2018_11	Mallotus villosus	pelagic_LE	muscle	2018	2020's	49.41	-67.041	14	14.7	11.79	TRUE	-19.56	TRUE	-19.59	45.2	10.2
Mavi2018_13	Mallotus villosus	pelagic_LE	muscle	2018	2020's	49.41	-67.041	13.5	14.8	11.62	TRUE	-19.68	TRUE	-19.71	44.4	10
Mavi2015_15	Mallotus villosus	pelagic_LE	muscle	2015	2020's	50.092	-65.356	14.5	14.9	11.62	TRUE	-19.2	TRUE	-19.32	44.9	12.7
Mavi2018_12	Mallotus villosus	pelagic_LE	muscle	2018	2020's	49.41	-67.041	14	14.9	11.63	TRUE	-19.65	TRUE	-19.67	44.5	9.9
Clha2017_13	Clupea harengus	pelagic_LE	muscle	2017	2020's	48.969	-67.95		140.3	12.83	TRUE	-19.53	TRUE	-19.59	43.6	12.3
Clha2016_32	Clupea harengus	pelagic_LE	muscle	2016	2020's	48.955	-67.929	23.6	140.5	12.31	TRUE	-20.2	TRUE	-20.3	41	12.6
Clha2017_26	Clupea harengus	pelagic_LE	muscle	2017	2020's	49.5627	-63.6477	24.5	143.3	11.78	TRUE	-19.56	TRUE	-19.63	44.4	10
Clha2001_25	Clupea harengus	pelagic_LE	muscle	2001	2000's	48.674	-68.008	26.5	144.4	12.6	Predicted	-19.01	TRUE	-18.99	46.6
Clha2016_31	Clupea harengus	pelagic_LE	muscle	2016	2020's	48.955	-67.929	23.5	149.1	11.94	TRUE	-19.73	TRUE	-19.83		12.1
Mavi2003_32	Mallotus villosus	pelagic_LE	muscle	2003	2000's	48.6367	-68.3533	13.4	15.4	12.36	Predicted	-18.61	TRUE	-18.56	44
Mavi2017_08	Mallotus villosus	pelagic_LE	muscle	2017	2020's	49.0635	-67.8978	14.8	15.4	12.74	TRUE	-19.41	TRUE	-19.48	42.8	13.1
Mavi2020_1591	Mallotus villosus	pelagic_LE	muscle	2020	2020's	48.5712	-68.6018	15.4	15.5	13.34	TRUE	-19.62	TRUE	-19.58	43.6	14.2
Mavi2020_1593	Mallotus villosus	pelagic_LE	muscle	2020	2020's	48.5712	-68.6018	15.7	15.5	13.1	TRUE	-18.85	TRUE	-18.81	43.7	14.1
Mavi2003_74	Mallotus villosus	pelagic_LE	muscle	2003	2000's	48.625	-68.4117	13.5	15.6	12.38	Predicted	-18.92	TRUE	-18.86	44.8
Mavi2003_30	Mallotus villosus	pelagic_LE	muscle	2003	2000's	48.9367	-67.3973	13.7	15.8	12.38	Predicted	-18.56	TRUE	-18.5	43.8
Mavi2015_13	Mallotus villosus	pelagic_LE	muscle	2015	2020's	49.908	-64.999	15	15.9	13.32	TRUE	-18.97	TRUE	-19.1	45.2	12.5
Mavi2017_16	Mallotus villosus	pelagic_LE	muscle	2017	2020's	49.303	-65.6098	14	15.9	12.34	TRUE	-19.18	TRUE	-19.24	44.5	11.9
Clha2016_18	Clupea harengus	pelagic_LE	muscle	2016	2020's	49.661	-64.546	25.2	150.6	12.12	TRUE	-18.24	TRUE	-18.34	41.4	12.6
Clha2018_20	Clupea harengus	pelagic_LE	muscle	2018	2020's	48.92	-67.478	27.5	150.7	12.77	TRUE	-20.27	TRUE	-20.3	45.6	11.9
Clha2020_24	Clupea harengus	pelagic_LE	muscle	2020	2020's	49.957	-66.422	26.5	154.5	12.6	TRUE	-19.19	TRUE	-19.15	45.6	9.5
Clha2017_24	Clupea harengus	pelagic_LE	muscle	2017	2020's	49.5627	-63.6477	24.5	154.6	13.1	TRUE	-20.1	TRUE	-20.16	44.5	13.8
Clha2015_08	Clupea harengus	pelagic_LE	muscle	2015	2020's	49.158	-67.286	24.8	155.8	12.48	TRUE	-19.27	TRUE	-19.4	40.1	10.1
Clha2018_19	Clupea harengus	pelagic_LE	muscle	2018	2020's	48.92	-67.478	27	157.5	12.74	TRUE	-18.87	TRUE	-18.89	45.4	9.8
Clha2018_22	Clupea harengus	pelagic_LE	muscle	2018	2020's	49.719	-66.989	28.5	157.6	12.59	TRUE	-19.46	TRUE	-19.48	43.9	13.4
Clha2001_31	Clupea harengus	pelagic_LE	muscle	2001	2000's	48.674	-68.008	27.9	158.8	12.34	Predicted	-18.75	TRUE	-18.73	46
Clha2015_04	Clupea harengus	pelagic_LE	muscle	2015	2020's	48.794	-67.986	27.6	159.2	12.81	TRUE	-19.53	TRUE	-19.65	40.1	11.6
Clha2001_24	Clupea harengus	pelagic_LE	muscle	2001	2000's	48.674	-68.008	27.3	159.6	12.69	Predicted	-19.21	TRUE	-19.19	46.9
Mavi2016_19	Mallotus villosus	pelagic_LE	muscle	2016	2020's	49.3	-65.954	14	16.1	12.09	Predicted	-20.3	TRUE	-20.39	41
Mavi2003_43	Mallotus villosus	pelagic_LE	muscle	2003	2000's	48.6367	-68.3533	14.6	16.2	12.74	Predicted	-18.12	TRUE	-18.06	44.2
Mavi2016_23	Mallotus villosus	pelagic_LE	muscle	2016	2020's	49.099	-67.325	14.3	16.3	11.89	Predicted	-20.03	TRUE	-20.13	42.9
Mavi2003_20	Mallotus villosus	pelagic_LE	muscle	2003	2000's	48.9367	-67.3973	13.5	16.7	12.51	Predicted	-18.65	TRUE	-18.59	43.9
Mavi2003_93	Mallotus villosus	pelagic_LE	muscle	2003	2000's	48.6033	-68.485	13.8	16.7	12.57	Predicted	-18.46	TRUE	-18.4	46.5
Clha2015_06	Clupea harengus	pelagic_LE	muscle	2015	2020's	48.794	-67.986	27.3	161.9	11.99	Predicted	-19.79	TRUE	-19.92	41.1
Clha2001_21	Clupea harengus	pelagic_LE	muscle	2001	2000's	48.674	-68.008	26.9	164.8	12.45	Predicted	-17.47	TRUE	-17.45	47.1
Clha2016_36	Clupea harengus	pelagic_LE	muscle	2016	2020's	48.813	-68.732	24.2	165.8	12.17	TRUE	-19	TRUE	-19.09	41.2	11.9
Clha2018_21	Clupea harengus	pelagic_LE	muscle	2018	2020's	48.92	-67.478	27	167.3	12.62	TRUE	-20.05	TRUE	-20.08	45.3	10
Clha2015_12	Clupea harengus	pelagic_LE	muscle	2015	2020's	49.593	-64.115	25.3	168.5	12.64	TRUE	-18.77	TRUE	-18.9	40.3	10.9
Clha2001_19	Clupea harengus	pelagic_LE	muscle	2001	2000's	48.674	-68.008	29.2	169.3	12.14	Predicted	-19.13	TRUE	-19.12	46.6
Clha1996_354	Clupea harengus	pelagic_LE	muscle	1996	2000's	49.5	-66.9583	26	169.6	12.81	Predicted	-18.42	TRUE	-18.5	47.6
Mavi2003_18	Mallotus villosus	pelagic_LE	muscle	2003	2000's	48.9367	-67.3973	13.5	17.3	12.44	Predicted	-18.55	TRUE	-18.49	44.2
Mavi2003_21	Mallotus villosus	pelagic_LE	muscle	2003	2000's	48.9367	-67.3973	13.8	17.3	11.9	Predicted	-18.69	TRUE	-18.64	43.4
Mavi2015_14	Mallotus villosus	pelagic_LE	muscle	2015	2020's	50.092	-65.356	15.4	17.3	12.11	TRUE	-18.32	TRUE	-18.44	44.8	12.7
Mavi2003_79	Mallotus villosus	pelagic_LE	muscle	2003	2000's	48.625	-68.4117	13.7	17.4	12.42	Predicted	-18.61	TRUE	-18.55	44.9
Mavi1995_69	Mallotus villosus	pelagic_LE	muscle	1995	2000's	48.5731	-68.3697	13.5	17.5	11.98	TRUE	-18.65	Predicted	-18.74	46.3	14.1
Mavi2015_18	Mallotus villosus	pelagic_LE	muscle	2015	2020's	50.202	-64.932	15	17.5	12	TRUE	-19.02	TRUE	-19.14	44.6	12.4
Mavi2003_42	Mallotus villosus	pelagic_LE	muscle	2003	2000's	48.6367	-68.3533	14	17.6	12.4	Predicted	-18.52	TRUE	-18.46	43.1
Mavi2017_10	Mallotus villosus	pelagic_LE	muscle	2017	2020's	48.9688	-66.05	13.5	17.6	12.91	TRUE	-19.14	TRUE	-19.21	44.8	12.3
Mavi1995_71	Mallotus villosus	pelagic_LE	muscle	1995	2000's	48.5731	-68.3697	14	17.7	12.96	Predicted	-19.77	TRUE	-19.86	44.9
Clha1996_358	Clupea harengus	pelagic_LE	muscle	1996	2000's	49.5	-66.9583	13.2	17.9	13.4	Predicted	-17.81	TRUE	-17.89	45.5
Mavi2003_94	Mallotus villosus	pelagic_LE	muscle	2003	2000's	48.6033	-68.485	13.6	17.9	12.79	Predicted	-18.75	TRUE	-18.7	46.3
Clha2015_16	Clupea harengus	pelagic_LE	muscle	2015	2020's	49.593	-64.115	26.2	170.6	12.89	TRUE	-19.48	TRUE	-19.6	40.1	9.8
Clha2018_16	Clupea harengus	pelagic_LE	muscle	2018	2020's	49.677	-66.818	27	170.8	12.85	TRUE	-19.71	TRUE	-19.74	42	10.1
Ilil2020_1628	Illex illecebrosus	pelagic_LE	muscle	2020	2020's	49.5563	-66.26	20.8	170.8	12.91	TRUE	-18.88	TRUE	-18.85	42.3	12.5
Clha2017_08	Clupea harengus	pelagic_LE	muscle	2017	2020's	48.507	-68.983		171.1	12.72	TRUE	-19.88	TRUE	-19.94	43.1	7.8
Clha2017_18	Clupea harengus	pelagic_LE	muscle	2017	2020's	49.563	-64.352		171.1	12.71	TRUE	-19.66	TRUE	-19.72	45.8	9.7
Clha1996_363	Clupea harengus	pelagic_LE	muscle	1996	2000's	48.674	-68.008	26	171.3	13.23	Predicted	-19.73	TRUE	-19.81	36.3
Clha2001_27	Clupea harengus	pelagic_LE	muscle	2001	2000's	48.674	-68.008	28.1	173.7	12.51	Predicted	-17.73	TRUE	-17.72	46.4
Clha2017_12	Clupea harengus	pelagic_LE	muscle	2017	2020's	48.969	-67.95		174.8	12.84	TRUE	-20.39	TRUE	-20.45	44.1	9.6
Clha2016_28	Clupea harengus	pelagic_LE	muscle	2016	2020's	48.955	-67.929	24.6	177.2	11.9	TRUE	-20.86	TRUE	-20.96	41.7	6.4
Clha2018_26	Clupea harengus	pelagic_LE	muscle	2018	2020's	49.945	-65.781	29	178.6	12.79	TRUE	-19.3	TRUE	-19.33	36.3	9.7
Mavi2003_35	Mallotus villosus	pelagic_LE	muscle	2003	2000's	48.6367	-68.3533	15.7	18.4	12.2	Predicted	-18.66	TRUE	-18.6	43.1
Mavi2019_1139	Mallotus villosus	pelagic_LE	muscle	2019	2020's	49.046	-67.375	15.4	18.5	12.51	TRUE	-19.63	TRUE	-19.63	44.5	12.8
Mavi2020_01	Mallotus villosus	pelagic_LE	muscle	2020	2020's	49.703	-65.773	14.5	18.5	13.16	TRUE	-18.64	TRUE	-18.6	45.8	11.9
Mavi2003_88	Mallotus villosus	pelagic_LE	muscle	2003	2000's	48.625	-68.4117	14.6	18.7	11.69	Predicted	-19.07	TRUE	-19.01	43.7
Mavi2003_44	Mallotus villosus	pelagic_LE	muscle	2003	2000's	48.6367	-68.3533	14.9	18.8	12.89	Predicted	-18.77	TRUE	-18.71	43.9
Mavi2015_01	Mallotus villosus	pelagic_LE	muscle	2015	2020's	48.794	-67.986	15.6	18.9	12.59	TRUE	-19.68	TRUE	-19.81		13.5
Clha2016_23	Clupea harengus	pelagic_LE	muscle	2016	2020's	49.273	-64.556	25.3	181.7	11.3	TRUE	-20.39	TRUE	-20.49	41.4	8.8
Clha1996_365	Clupea harengus	pelagic_LE	muscle	1996	2000's	48.674	-68.008	28	182.1	12.98	Predicted	-19.47	TRUE	-19.55	44.6
Clha2015_11	Clupea harengus	pelagic_LE	muscle	2015	2020's	49.593	-64.115	25.5	182.5	12.08	TRUE	-20.27	TRUE	-20.39	40.9	10.9
Clha2016_22	Clupea harengus	pelagic_LE	muscle	2016	2020's	49.273	-64.556	25.2	183.5	11.58	TRUE	-20.51	TRUE	-20.61	41.2	9.1
Clha2016_25	Clupea harengus	pelagic_LE	muscle	2016	2020's	49.3	-65.954	25.4	183.6	11.91	TRUE	-20.66	TRUE	-20.75	41.9	9.1
Clha2015_15	Clupea harengus	pelagic_LE	muscle	2015	2020's	49.593	-64.115	26	187.3	12.29	TRUE	-19.76	TRUE	-19.89	40.7	10.5
Clha2018_15	Clupea harengus	pelagic_LE	muscle	2018	2020's	49.677	-66.818	26.5	188.9	12.02	TRUE	-19.88	TRUE	-19.91	45.2	7.7
Clha1996_357	Clupea harengus	pelagic_LE	muscle	1996	2000's	49.5	-66.9583	14	19.1	12.29	Predicted	-18.35	TRUE	-18.43	42.9
Clha1995_55	Clupea harengus	pelagic_LE	muscle	1995	2000's	48.805	-68.1773	14	19.6	12.21	TRUE	-18.75	Predicted	-18.84	44.3	14.5
Mavi2003_81	Mallotus villosus	pelagic_LE	muscle	2003	2000's	48.625	-68.4117	14.8	19.6	12.17	Predicted	-19.04	TRUE	-18.99	43.9
Mavi2003_96	Mallotus villosus	pelagic_LE	muscle	2003	2000's	48.6033	-68.485	14.4	19.7	12.42	Predicted	-19.19	TRUE	-19.13	45.5
Mavi2016_26	Mallotus villosus	pelagic_LE	muscle	2016	2020's	48.813	-68.732	14	19.7	12.19	Predicted	-19.42	TRUE	-19.52	41.6
Mavi2003_45	Mallotus villosus	pelagic_LE	muscle	2003	2000's	48.6367	-68.3533	13.8	19.8	12.32	Predicted	-18.59	TRUE	-18.53	44.6
Clha2020_1569	Clupea harengus	pelagic_LE	muscle	2020	2020's	49.249	-67.4448	28.9	190.5	12.09	TRUE	-19.28	TRUE	-19.24	43.5	12.2
Clha2015_10	Clupea harengus	pelagic_LE	muscle	2015	2020's	48.997	-67.545	26	191.2	12.23	Predicted	-19.95	TRUE	-20.08	40.7
Clha2019_1210	Clupea harengus	pelagic_LE	muscle	2019	2020's	48.739	-68.713	28.7	194.5	12.33	TRUE	-19.4	TRUE	-19.4	43	10.2
Clha2016_20	Clupea harengus	pelagic_LE	muscle	2016	2020's	49.661	-64.546	25	195.7	13.29	TRUE	-19.96	TRUE	-20.06	40.7	12
Clha2018_14	Clupea harengus	pelagic_LE	muscle	2018	2020's	49.677	-66.818	28.5	197.4	12.53	TRUE	-19.89	TRUE	-19.92	45.8	11.1
Mavi2003_78	Mallotus villosus	pelagic_LE	muscle	2003	2000's	48.625	-68.4117	14.4	20.1	12.18	Predicted	-19.75	TRUE	-19.69	45.4
Mavi2003_41	Mallotus villosus	pelagic_LE	muscle	2003	2000's	48.6367	-68.3533	13.5	20.4	11.96	Predicted	-18.64	TRUE	-18.58	43.5
Mavi2003_95	Mallotus villosus	pelagic_LE	muscle	2003	2000's	48.6033	-68.485	14.1	20.5	12.55	Predicted	-18.77	TRUE	-18.72	45.5
Mavi2015_02	Mallotus villosus	pelagic_LE	muscle	2015	2020's	48.794	-67.986	16.4	20.5	13.34	TRUE	-18.9	TRUE	-19.02	39.7	13.6
Clha1995_33	Clupea harengus	pelagic_LE	muscle	1995	2000's			26	201.2	11.94	TRUE	-20.13	Predicted	-20.22	45.3	9.6
Clha1996_364	Clupea harengus	pelagic_LE	muscle	1996	2000's	48.674	-68.008	28.7	201.4	13.18	Predicted	-18.15	TRUE	-18.23	55
Clha2018_13	Clupea harengus	pelagic_LE	muscle	2018	2020's	49.677	-66.818	28	203.1	12.5	TRUE	-19.48	TRUE	-19.51	44.4	11.5
Clha2015_05	Clupea harengus	pelagic_LE	muscle	2015	2020's	48.794	-67.986	28.1	203.7	12.08	Predicted	-19.76	TRUE	-19.89	39.9
Clha2019_1209	Clupea harengus	pelagic_LE	muscle	2019	2020's	48.739	-68.713	29.8	204.5	11.85	TRUE	-20.04	TRUE	-20.04	43	7.1
Clha2020_1571	Clupea harengus	pelagic_LE	muscle	2020	2020's	49.0532	-67.8237	28.2	204.5	12.27	TRUE	-19.87	TRUE	-19.83	43.5	9.4
Clha2001_29	Clupea harengus	pelagic_LE	muscle	2001	2000's	48.674	-68.008	30.5	205.8	12.73	Predicted	-17.36	TRUE	-17.34	46
Mavi2003_01	Mallotus villosus	pelagic_LE	muscle	2003	2000's	48.9367	-67.3973	14.3	21.2	12.38	Predicted	-18.31	TRUE	-18.25	44.3
Clha2018_31	Clupea harengus	pelagic_LE	muscle	2018	2020's	49.246	-67.489	29.5	212.8	12.56	TRUE	-19.94	TRUE	-19.97	48.4	9.9
Clha2016_21	Clupea harengus	pelagic_LE	muscle	2016	2020's	49.661	-64.546	24.6	214.6	12.44	TRUE	-19.62	TRUE	-19.72	41.4	9.7
Mavi2020_1590	Mallotus villosus	pelagic_LE	muscle	2020	2020's	48.5712	-68.6018		22.5	13.34	TRUE	-18.88	TRUE	-18.85	43.1	13.5
Clha2015_18	Clupea harengus	pelagic_LE	muscle	2015	2020's	49.587	-64.313	26.5	225.7	12.32	TRUE	-19.19	TRUE	-19.32	35.7	8.4
Mavi2003_29	Mallotus villosus	pelagic_LE	muscle	2003	2000's	48.9367	-67.3973	14.1	23.3	12.58	Predicted	-18.11	TRUE	-18.05	44
Mavi2003_89	Mallotus villosus	pelagic_LE	muscle	2003	2000's	48.625	-68.4117	15	23.6	12.21	Predicted	-19.18	TRUE	-19.12	44.2
Clha1996_388	Clupea harengus	pelagic_LE	muscle	1996	2000's	50.0169	-66.1006	28.3	236.4	12.38	Predicted	-19.92	TRUE	-19.99	45.9
Clha2015_20	Clupea harengus	pelagic_LE	muscle	2015	2020's	49.587	-64.313	25.8	237.6	11.75	TRUE	-20.04	TRUE	-20.16	40.6	8.7
Mavi2003_13	Mallotus villosus	pelagic_LE	muscle	2003	2000's	48.9367	-67.3973	14.5	24.4	12.25	Predicted	-18.36	TRUE	-18.31	44.2
Mavi1996_335	Mallotus villosus	pelagic_LE	muscle	1996	2000's	48.674	-68.008	14.7	24.6	12.48	Predicted	-19.07	TRUE	-19.15	46.3
Mavi1996_337	Mallotus villosus	pelagic_LE	muscle	1996	2000's	48.674	-68.008	14.7	24.9	12.56	Predicted	-19.01	TRUE	-19.09
Mavi2003_92	Mallotus villosus	pelagic_LE	muscle	2003	2000's	48.6033	-68.485	15.2	24.9	12.05	Predicted	-18.92	TRUE	-18.86	44.2
Clha2015_02	Clupea harengus	pelagic_LE	muscle	2015	2020's	48.96	-67.819	28.8	241.2	11.93	Predicted	-19.58	TRUE	-19.7	41.3
Mavi2003_10	Mallotus villosus	pelagic_LE	muscle	2003	2000's	48.9367	-67.3973	15.2	25.5	12.43	Predicted	-18.34	TRUE	-18.29	44.1
Clha2001_30	Clupea harengus	pelagic_LE	muscle	2001	2000's	48.674	-68.008	32.8	254.8	12.72	Predicted	-17.81	TRUE	-17.79	46.3
Mavi2003_02	Mallotus villosus	pelagic_LE	muscle	2003	2000's	48.9367	-67.3973	14.6	26.6	12.69	Predicted	-18.6	TRUE	-18.54	44.5
Clha1995_32	Clupea harengus	pelagic_LE	muscle	1995	2000's			29	261.2	12.11	TRUE	-20.05	Predicted	-20.15		10.3
Mavi2003_08	Mallotus villosus	pelagic_LE	muscle	2003	2000's	48.9367	-67.3973	15.4	27.3	12.49	Predicted	-18.84	TRUE	-18.78	44.3
Clha1996_389	Clupea harengus	pelagic_LE	muscle	1996	2000's	50.0183	-66.1033	28.2	271.3	12.95	Predicted	-18.59	TRUE	-18.67	45.6
Mavi2003_70	Mallotus villosus	pelagic_LE	muscle	2003	2000's	48.625	-68.4117	15.6	28.9	12.2	Predicted	-19.15	TRUE	-19.09	43.9
Mavi2003_22	Mallotus villosus	pelagic_LE	muscle	2003	2000's	48.9367	-67.3973	15.3	29.3	12.59	Predicted	-18.52	TRUE	-18.46	44.3
Mavi1995_134	Mallotus villosus	pelagic_LE	muscle	1995	2000's	48.8986	-67.5728	9.5	3.2	12.3	Predicted	-19.25	TRUE	-19.34	43.9
Clha2003_08	Clupea harengus	pelagic_LE	muscle	2003	2000's	50.12	-66.28	8.2	3.3	12.06	Predicted	-19.28	TRUE	-19.22	45.8
Clha2003_06	Clupea harengus	pelagic_LE	muscle	2003	2000's	50.12	-66.28	9	3.5	12.09	Predicted	-19.37	TRUE	-19.31	44.6
Clha2003_09	Clupea harengus	pelagic_LE	muscle	2003	2000's	50.12	-66.28	8.9	3.8	11.91	Predicted	-19.37	TRUE	-19.31	44.6
Mavi2003_11	Mallotus villosus	pelagic_LE	muscle	2003	2000's	48.9367	-67.3973	15.2	31.3	12.2	Predicted	-18.68	TRUE	-18.62	44.2
Clha1996_355	Clupea harengus	pelagic_LE	muscle	1996	2000's	49.5	-66.9514	16.5	34.8	12.1	Predicted	-18.57	TRUE	-18.65	42.4
Ilil2020_1623	Illex illecebrosus	pelagic_LE	muscle	2020	2020's	49.342	-66.3623	13	35.9	12.81	TRUE	-18.54	TRUE	-18.51	42.5	12.4
Mavi2018_50	Mallotus villosus	pelagic_LE	muscle	2018	2020's	49.034	-68.216	9.5	4.2	12.45	TRUE	-20.01	TRUE	-20.04	45.3	13.9
Clha2003_04	Clupea harengus	pelagic_LE	muscle	2003	2000's	50.12	-66.28	8.6	4.7	12.32	Predicted	-19.38	TRUE	-19.32	43.3
Clha2003_07	Clupea harengus	pelagic_LE	muscle	2003	2000's	50.12	-66.28	9.6	4.7	11.88	Predicted	-19.27	TRUE	-19.21	44.8
Mavi2017_18	Mallotus villosus	pelagic_LE	muscle	2017	2020's	49.9863	-63.5412	11.2	4.8	11.52	Predicted	-20.33	TRUE	-20.39	44
Ilil2020_1625	Illex illecebrosus	pelagic_LE	muscle	2020	2020's	49.342	-66.3623	14.1	48.6	12.78	TRUE	-18.6	TRUE	-18.56	42.4	12.4
Ilil2020_1631	Illex illecebrosus	pelagic_LE	muscle	2020	2020's	49.5563	-66.26	14.3	49.3	12.34	TRUE	-18.47	TRUE	-18.44	42.7	12.6
Clha2019_11	Clupea harengus	pelagic_LE	muscle	2019	2020's	50.142	-65.823		49.5	13.14	TRUE	-20.95	TRUE	-20.95	45.5	13.1
Clha2003_05	Clupea harengus	pelagic_LE	muscle	2003	2000's	50.12	-66.28	9.4	5.2	11.96	Predicted	-19.52	TRUE	-19.46	43.2
Mavi2018_47	Mallotus villosus	pelagic_LE	muscle	2018	2020's	49.034	-68.216	11.5	5.2	12.16	TRUE	-20.54	TRUE	-20.57	44	13.5
Mavi2018_49	Mallotus villosus	pelagic_LE	muscle	2018	2020's	49.034	-68.216	11.5	5.9	12.38	TRUE	-20.67	TRUE	-20.7	43.9	12.7
Ilil2020_1626	Illex illecebrosus	pelagic_LE	muscle	2020	2020's	49.6268	-66.5102	14.5	53.5	12.9	TRUE	-18.66	TRUE	-18.62	42.4	12.4
Ilil2020_1630	Illex illecebrosus	pelagic_LE	muscle	2020	2020's	49.5563	-66.26	14.9	53.8	12.66	TRUE	-19.19	TRUE	-19.16	41.8	12.7
Ilil2020_1620	Illex illecebrosus	pelagic_LE	muscle	2020	2020's	49.2837	-66.488	14.9	55.3	12.89	TRUE	-18.63	TRUE	-18.59	42.3	12.7
Clha2018_33	Clupea harengus	pelagic_LE	muscle	2018	2020's	49.087	-68.043	20.5	58.4	12.93	TRUE	-20.4	TRUE	-20.43	43.6	13
Clha2018_28	Clupea harengus	pelagic_LE	muscle	2018	2020's	49.945	-65.781	20	58.5	12.8	TRUE	-19.68	TRUE	-19.71	45.7	12
Ilil2020_1617	Illex illecebrosus	pelagic_LE	muscle	2020	2020's	49.3593	-66.7342	14.8	60	12.58	TRUE	-19.02	TRUE	-18.98	42.4	12.7
Mavi2020_07	Mallotus villosus	pelagic_LE	muscle	2020	2020's	49.703	-65.773	11.9	6.5	12.08	TRUE	-18.89	TRUE	-18.85	43.9	13.3
Mavi2018_37	Mallotus villosus	pelagic_LE	muscle	2018	2020's	48.872	-68.595	12	6.6	12.5	TRUE	-19.42	TRUE	-19.45	45.9	12.9
Mavi2003_97	Mallotus villosus	pelagic_LE	muscle	2003	2000's	50.12	-66.28	10.3	6.8	12.72	Predicted	-19.04	TRUE	-18.98	43.3
Clha2019_1214	Clupea harengus	pelagic_LE	muscle	2019	2020's	48.739	-68.713	21.2	62.5	12.48	TRUE	-20.7	TRUE	-20.7	42.3	14.2
Clha2019_1219	Clupea harengus	pelagic_LE	muscle	2019	2020's	49.891	-66.412		62.5	13.36	TRUE	-20.01	TRUE	-20.01	43.5	14.4
Clha2020_1572	Clupea harengus	pelagic_LE	muscle	2020	2020's	49.0532	-67.8237	20.6	64.5	12.62	TRUE	-19.16	TRUE	-19.13	43.2	13.4
Ilil2020_1619	Illex illecebrosus	pelagic_LE	muscle	2020	2020's	49.1417	-66.7922	15.6	65.6	12.81	TRUE	-18.58	TRUE	-18.54	42.6	12.8
Clha2017_14	Clupea harengus	pelagic_LE	muscle	2017	2020's	48.837	-68.271		65.8	12.51	TRUE	-20.54	TRUE	-20.6	43.1	13
Ilil2020_1624	Illex illecebrosus	pelagic_LE	muscle	2020	2020's	49.342	-66.3623	15	66.4	12.81	TRUE	-18.48	TRUE	-18.45	42.5	12.6
Clha2018_25	Clupea harengus	pelagic_LE	muscle	2018	2020's	49.719	-66.989	21.1	67.1	13.03	TRUE	-19.17	TRUE	-19.2	45.1	11.5
Clha2017_15	Clupea harengus	pelagic_LE	muscle	2017	2020's	49.255	-67.474	20.5	67.3	12.68	TRUE	-19.55	TRUE	-19.62	42.8	12.6
Ilil2020_1629	Illex illecebrosus	pelagic_LE	muscle	2020	2020's	49.5563	-66.26	16.7	69	12.58	TRUE	-18.56	TRUE	-18.52	42.1	12.5
Mavi2018_35	Mallotus villosus	pelagic_LE	muscle	2018	2020's	48.872	-68.595	12	7.1	12.26	TRUE	-20.15	TRUE	-20.18	44.4
Mavi2018_46	Mallotus villosus	pelagic_LE	muscle	2018	2020's	49.034	-68.216	12.5	7.5	12.55	TRUE	-19.79	TRUE	-19.82	44.4	12.8
Mavi2020_08	Mallotus villosus	pelagic_LE	muscle	2020	2020's	49.703	-65.773	12.4	7.5	12.2	TRUE	-19.21	TRUE	-19.17	44.4	13.7
Mavi2016_13	Mallotus villosus	pelagic_LE	muscle	2016	2020's	49.3	-65.954	11.5	7.7	11.69	TRUE	-19.47	TRUE	-19.57	41.8	12.5
Mavi2018_43	Mallotus villosus	pelagic_LE	muscle	2018	2020's	49.034	-68.216	13	7.7	12.5	TRUE	-19.96	TRUE	-19.99	44	13.6
Mavi2018_36	Mallotus villosus	pelagic_LE	muscle	2018	2020's	48.872	-68.595	12	7.9	12.23	TRUE	-20.37	TRUE	-20.4	45.4	12.8
Clha2019_1222	Clupea harengus	pelagic_LE	muscle	2019	2020's	49.891	-66.412	22.9	73.5	12.59	TRUE	-19.73	TRUE	-19.73	43.6	12
Clha2017_07	Clupea harengus	pelagic_LE	muscle	2017	2020's	48.507	-68.983		74.1	12.82	TRUE	-20.34	TRUE	-20.4	43	11.6
Ilil2019_1615	Illex illecebrosus	pelagic_LE	muscle	2019	2020's	49.573	-65.883	16.4	76.8	12.44	TRUE	-19.16	TRUE	-19.16	43.4	13.1
Clha2016_26	Clupea harengus	pelagic_LE	muscle	2016	2020's	49.099	-67.325	19.5	78.1	11.94	TRUE	-21	TRUE	-21.1	41.4	12.2
Ilil2020_1618	Illex illecebrosus	pelagic_LE	muscle	2020	2020's	49.1417	-66.7922	15.8	79.7	12.33	TRUE	-19.34	TRUE	-19.3	42.4	12.7
Mavi1995_88	Mallotus villosus	pelagic_LE	muscle	1995	2000's	49.402	-64.124	11.5	8.1	12.34	Predicted	-19.57	TRUE	-19.66	47.2
Mavi2016_14	Mallotus villosus	pelagic_LE	muscle	2016	2020's	49.3	-65.954	11.6	8.1	11.3	TRUE	-19.61	TRUE	-19.71	42.4	12.9
Mavi2018_44	Mallotus villosus	pelagic_LE	muscle	2018	2020's	49.034	-68.216	13.5	8.1	12.48	TRUE	-19.92	TRUE	-19.95	44.8	13.5
Mavi_53	Mallotus villosus	pelagic_LE	muscle	2003	2000's	48.9367	-67.3973	13	8.3	12.47	Predicted	-19.21	TRUE	-19.15	43.5
Clha1996_360	Clupea harengus	pelagic_LE	muscle	1996	2000's	49.5	-66.9583	10.3	8.3	12.22	Predicted	-19.94	TRUE	-20.02	45.3
Mavi1995_87	Mallotus villosus	pelagic_LE	muscle	1995	2000's	49.402	-64.124	12	8.3	12.54	TRUE	-20.41	Predicted	-20.5	46.8	15.6
Mavi2018_28	Mallotus villosus	pelagic_LE	muscle	2018	2020's	49.087	-68.043	13.5	8.3	12.66	TRUE	-20.57	TRUE	-20.6	44.2	12.6
Mavi2018_45	Mallotus villosus	pelagic_LE	muscle	2018	2020's	49.034	-68.216	13	8.4	12.37	TRUE	-20.37	TRUE	-20.4	44.1	13.5
Mavi1995_132	Mallotus villosus	pelagic_LE	muscle	1995	2000's	48.8986	-67.5728	11.5	8.6	13.43	TRUE	-20.01	Predicted	-20.1	47.2	13.5
Mavi2018_26	Mallotus villosus	pelagic_LE	muscle	2018	2020's	49.087	-68.043	13	8.7	12.42	TRUE	-20.37	TRUE	-20.39	44.5	11.5
Mavi_23	Mallotus villosus	pelagic_LE	muscle	2003	2000's	48.9367	-67.3973	13.3	8.7	12.43	Predicted	-18.36	TRUE	-18.3	46.5
Mavi1995_89	Mallotus villosus	pelagic_LE	muscle	1995	2000's	49.402	-64.124	12	8.9	12.61	Predicted	-19.4	TRUE	-19.49	46.7
Mavi2015_10	Mallotus villosus	pelagic_LE	muscle	2015	2020's	48.677	-68.275	12.5	8.9	12.6	TRUE	-19.01	TRUE	-19.13	42	13.2
Mavi2018_31	Mallotus villosus	pelagic_LE	muscle	2018	2020's	48.872	-68.595	13	8.9	12.2	TRUE	-19.67	TRUE	-19.7	44.7	12.3
Mavi2018_39	Mallotus villosus	pelagic_LE	muscle	2018	2020's	48.872	-68.595	12.5	8.9	12.22	TRUE	-19.46	TRUE	-19.48	45.6	11.8
Ilil2019_1613	Illex illecebrosus	pelagic_LE	muscle	2019	2020's	49.573	-65.883	17	80.1	12.55	TRUE	-19.61	TRUE	-19.61	43	13.5
Clha2016_33	Clupea harengus	pelagic_LE	muscle	2016	2020's	48.97	-67.853	20.4	80.1	11.92	TRUE	-20.91	TRUE	-21.01	41	13
Clha2016_19	Clupea harengus	pelagic_LE	muscle	2016	2020's	49.661	-64.546	22	82.1	11.68	TRUE	-20.35	TRUE	-20.45	41.6	12
Ilil2019_1605	Illex illecebrosus	pelagic_LE	muscle	2019	2020's	49.891	-66.412	16.9	84.3	11.84	TRUE	-19.33	TRUE	-19.33	43.2	13.3
Ilil2020_1621	Illex illecebrosus	pelagic_LE	muscle	2020	2020's	49.2837	-66.488	17	84.3	12.61	TRUE	-19.18	TRUE	-19.14	41.6	12.6
Clha2017_11	Clupea harengus	pelagic_LE	muscle	2017	2020's	48.908	-68.505		84.7	12.66	TRUE	-19.28	TRUE	-19.34	43.8	13.7
Ilil2020_1622	Illex illecebrosus	pelagic_LE	muscle	2020	2020's	49.2837	-66.488	17.1	84.8	12.8	TRUE	-19.39	TRUE	-19.35	42.9	12.7
Ilil2020_1627	Illex illecebrosus	pelagic_LE	muscle	2020	2020's	49.5563	-66.26	16.6	85.1	12.83	TRUE	-18.21	TRUE	-18.17	41.9	12.5
Clha2016_17	Clupea harengus	pelagic_LE	muscle	2016	2020's	49.661	-64.546	21.2	86.1	11.98	TRUE	-20.93	TRUE	-21.03	42	12.3
Clha2019_1215	Clupea harengus	pelagic_LE	muscle	2019	2020's	49.891	-66.412	24.6	86.5	12.62	TRUE	-20.22	TRUE	-20.22	42.6	13.6
Clha1996_362	Clupea harengus	pelagic_LE	muscle	1996	2000's	48.674	-68.008	21.5	86.7	12.64	Predicted	-19.22	TRUE	-19.3	44.7
Clha2018_29	Clupea harengus	pelagic_LE	muscle	2018	2020's	49.246	-67.489	22	87.7	12.5	TRUE	-19.66	TRUE	-19.69	45.5	10.5
Clha2019_1211	Clupea harengus	pelagic_LE	muscle	2019	2020's	48.739	-68.713	22.7	88.5	12.93	TRUE	-20.03	TRUE	-20.03	42.9	11.2
Clha2019_1212	Clupea harengus	pelagic_LE	muscle	2019	2020's	48.739	-68.713	22.9	88.5	12.24	TRUE	-20.23	TRUE	-20.23	41.8	13.4
Clha1996_368	Clupea harengus	pelagic_LE	muscle	1996	2000's	48.674	-68.008	22	89.1	12.43	Predicted	-19.94	TRUE	-20.02	53.1
Clha2018_12	Clupea harengus	pelagic_LE	muscle	2018	2020's	49.677	-66.818	23.5	89.7	12.82	TRUE	-20.11	TRUE	-20.14	45.3	11.4
Mavi_12	Mallotus villosus	pelagic_LE	muscle	2003	2000's	48.9367	-67.3973	13.4	9	12.93	Predicted	-18.52	TRUE	-18.46	46.4
Mavi2015_08	Mallotus villosus	pelagic_LE	muscle	2015	2020's	48.677	-68.275	13.1	9.1	12.73	TRUE	-18.87	TRUE	-18.99	40.6	13.9
Mavi2018_34	Mallotus villosus	pelagic_LE	muscle	2018	2020's	48.872	-68.595	13.5	9.1	12.57	TRUE	-19.74	TRUE	-19.77	45.6	12.6
Mavi_52	Mallotus villosus	pelagic_LE	muscle	2003	2000's	48.9367	-67.3973	13	9.2	13	Predicted	-18.56	TRUE	-18.5	45.6
Mavi2003_62	Mallotus villosus	pelagic_LE	muscle	2003	2000's	48.625	-68.4117	11.5	9.4	12.1	Predicted	-19.31	TRUE	-19.25	44.7
Mavi2018_33	Mallotus villosus	pelagic_LE	muscle	2018	2020's	48.872	-68.595	13	9.4	12.34	TRUE	-20.17	TRUE	-20.2	45.2	12.5
Mavi2018_42	Mallotus villosus	pelagic_LE	muscle	2018	2020's	49.034	-68.216	13	9.4	12.33	TRUE	-20.17	TRUE	-20.2	43.1	12.8
Mavi_10	Mallotus villosus	pelagic_LE	muscle	2003	2000's	48.9367	-67.3973	13.9	9.4	12.68	Predicted	-18.53	TRUE	-18.47	47.3
Mavi2018_27	Mallotus villosus	pelagic_LE	muscle	2018	2020's	49.087	-68.043	13	9.5	12.21	TRUE	-20.42	TRUE	-20.45	44.6	13.6
Mavi2020_10	Mallotus villosus	pelagic_LE	muscle	2020	2020's	49.467	-65.274	13.3	9.5	12.01	TRUE	-19.53	TRUE	-19.49	43.8	13.1
Mavi2018_48	Mallotus villosus	pelagic_LE	muscle	2018	2020's	49.034	-68.216	13.5	9.7	11.92	TRUE	-20.05	TRUE	-20.08	45.3	13.2
Mavi2016_22	Mallotus villosus	pelagic_LE	muscle	2016	2020's	49.099	-67.325	12.8	9.8	12.27	Predicted	-19.46	TRUE	-19.55	41.9
Mavi2016_25	Mallotus villosus	pelagic_LE	muscle	2016	2020's	48.813	-68.732	12.6	9.9	12.18	Predicted	-19.07	TRUE	-19.16	42.1
Mavi2018_14	Mallotus villosus	pelagic_LE	muscle	2018	2020's	49.41	-67.041	13	9.9	12.2	TRUE	-19.75	TRUE	-19.78	44.1	12.3
Mavi2018_21	Mallotus villosus	pelagic_LE	muscle	2018	2020's	49.087	-68.043	13	9.9	11.78	TRUE	-20.08	TRUE	-20.11	43.8	13.6
Clha2017_21	Clupea harengus	pelagic_LE	muscle	2017	2020's	49.563	-64.352		90.1	12.56	TRUE	-20.53	TRUE	-20.6	43.1	11.2
Ilil2019_1614	Illex illecebrosus	pelagic_LE	muscle	2019	2020's	49.573	-65.883	17	90.8	12.23	TRUE	-19.66	TRUE	-19.66	42.9	13.2
Ilil2019_1609	Illex illecebrosus	pelagic_LE	muscle	2019	2020's	49.714	-66.415	17.3	91.4	12.98	TRUE	-18.62	TRUE	-18.62	42.9	13.1
Ilil2019_1607	Illex illecebrosus	pelagic_LE	muscle	2019	2020's	49.589	-66.232	17.8	91.6	11.88	TRUE	-19.38	TRUE	-19.38	42	13.5
Ilil1995_42	Illex illecebrosus	pelagic_LE	muscle	1995	2000's	48.343	-59.457	18	93.5	12.26	TRUE	-20.21	Predicted	-20.31	42.7	13.1
Clha2017_09	Clupea harengus	pelagic_LE	muscle	2017	2020's	48.908	-68.505		93.9	11.73	TRUE	-19.92	TRUE	-19.99	43.6	11.5
Ilil2019_1616	Illex illecebrosus	pelagic_LE	muscle	2019	2020's	49.573	-65.883	17.5	95.5	11.74	TRUE	-18.93	TRUE	-18.93	42.8	13.5
Clha2019_1216	Clupea harengus	pelagic_LE	muscle	2019	2020's	49.891	-66.412	24.8	95.5	12.35	TRUE	-20.15	TRUE	-20.15	43.5	11.9
Clha2020_1564	Clupea harengus	pelagic_LE	muscle	2020	2020's	49.0162	-67.9882	23.5	97.5	12.62	TRUE	-20.58	TRUE	-20.54	43.5	13.1
Clha1996_367	Clupea harengus	pelagic_LE	muscle	1996	2000's	48.674	-68.008	22.2	98.6	12.76	Predicted	-18.99	TRUE	-19.07	44.8
Ilil2019_1603	Illex illecebrosus	pelagic_LE	muscle	2019	2020's	49.262	-66.303	17.2	98.6	12.49	TRUE	-19.62	TRUE	-19.62	42.7	13.3
Mavi2020_1337	Mallotus villosus	pelagic_UE	muscle	2020	2020's	47.5133	-70.2089	13.4	14	11.5	TRUE	-19.41	TRUE	-19.37	43.1	13.1
Mavi2020_1343	Mallotus villosus	pelagic_UE	muscle	2020	2020's	47.5133	-70.2089	13.7	16	12.79	TRUE	-19.26	TRUE	-19.22	44.3	14
Mavi2020_1332	Mallotus villosus	pelagic_UE	muscle	2020	2020's	47.5133	-70.2089	14.7	17	12.26	TRUE	-19.57	TRUE	-19.53	42	13.9
Mavi2020_1338	Mallotus villosus	pelagic_UE	muscle	2020	2020's	47.5133	-70.2089	14.4	17	11.97	TRUE	-19.43	TRUE	-19.39	43.9	12.7
Mavi2003_60	Mallotus villosus	pelagic_UE	muscle	2003	2000's	47.569	-70.204	13.7	18	12.2	Predicted	-18.61	TRUE	-18.55	45.4
Mavi2003_47	Mallotus villosus	pelagic_UE	muscle	2003	2000's	47.569	-70.204	13.9	19	12.42	Predicted	-18.67	TRUE	-18.61	44.9
Mavi2020_1341	Mallotus villosus	pelagic_UE	muscle	2020	2020's	47.5133	-70.2089	14.3	19	12.2	TRUE	-19.53	TRUE	-19.49	43.7	13.7
Mavi2020_1333	Mallotus villosus	pelagic_UE	muscle	2020	2020's	47.5133	-70.2089	14.8	20	11.1	TRUE	-19.42	TRUE	-19.39	43.2	13.2
Clha2020_1300	Clupea harengus	pelagic_UE	muscle	2020	2020's	47.5133	-70.2089	18.2	36	11.68	TRUE	-19.67	TRUE	-19.63	43.1	13.7
Clha2020_1304	Clupea harengus	pelagic_UE	muscle	2020	2020's	47.5133	-70.2089	19.1	45	12.76	TRUE	-19.48	TRUE	-19.44	43.2	13.8
Clha2020_1312	Clupea harengus	pelagic_UE	muscle	2020	2020's	47.5133	-70.2089	20.8	58	13.59	TRUE	-19.02	TRUE	-18.98	43.2	13.1
Clha2020_1307	Clupea harengus	pelagic_UE	muscle	2020	2020's	47.5133	-70.2089	20.6	63	13.66	TRUE	-18.88	TRUE	-18.84	43.4	12.5
Clha2020_1314	Clupea harengus	pelagic_UE	muscle	2020	2020's	47.5133	-70.2089	21.1	67	14.02	TRUE	-18.91	TRUE	-18.87	43.5	14.4
Clha2001_08	Clupea harengus	pelagic_UE	muscle	2001	2000's	47.569	-70.204	21	94	12.93	Predicted	-17.36	TRUE	-17.35	43
Mavi2001_09	Mallotus villosus	pelagic_UE	muscle	2001	2000's	47.569	-70.204	12.4	10.8	14.09	Predicted	-17.31	TRUE	-17.29	44.8
Mavi2001_06	Mallotus villosus	pelagic_UE	muscle	2001	2000's	47.569	-70.204	12.5	11.4	14.96	Predicted	-17.26	TRUE	-17.25	44.9
Mavi2001_07	Mallotus villosus	pelagic_UE	muscle	2001	2000's	47.569	-70.204	12.3	11.5	14.48	Predicted	-17.82	TRUE	-17.8	44.1
Clha2001_02	Clupea harengus	pelagic_UE	muscle	2001	2000's	47.569	-70.204	22.6	112.3	13.13	Predicted	-17.35	TRUE	-17.34	43.2
Clha2001_03	Clupea harengus	pelagic_UE	muscle	2001	2000's	47.569	-70.204	23.1	119.4	12.96	Predicted	-17.26	TRUE	-17.24	42.3
Mavi2020_1330	Mallotus villosus	pelagic_UE	muscle	2020	2020's	47.5133	-70.2089	12.7	12.5	12.31	TRUE	-19.53	TRUE	-19.49	43.2	13.7
Clha2001_04	Clupea harengus	pelagic_UE	muscle	2001	2000's	47.569	-70.204	23.3	120.1	12.87	Predicted	-17.26	TRUE	-17.25	43.2
Mavi2001_04	Mallotus villosus	pelagic_UE	muscle	2001	2000's	47.569	-70.204	13.3	13.3	13.65	Predicted	-16.91	TRUE	-16.89	43.9
Clha2001_11	Clupea harengus	pelagic_UE	muscle	2001	2000's	47.569	-70.204	23.5	131.1	12.83	Predicted	-17.2	TRUE	-17.18	44
Clha2001_05	Clupea harengus	pelagic_UE	muscle	2001	2000's	47.569	-70.204	23.5	131.6	12.89	Predicted	-16.98	TRUE	-16.96	43.6
Clha2001_10	Clupea harengus	pelagic_UE	muscle	2001	2000's	47.569	-70.204	23.6	135.2	12.74	Predicted	-17.03	TRUE	-17.01	43.6
Clha2001_09	Clupea harengus	pelagic_UE	muscle	2001	2000's	47.569	-70.204	24	137.3	12.63	Predicted	-17.5	TRUE	-17.49	43.8
Clha2001_07	Clupea harengus	pelagic_UE	muscle	2001	2000's	47.569	-70.204	24	138.9	13.19	Predicted	-17.29	TRUE	-17.27	42.8
Mavi2020_1336	Mallotus villosus	pelagic_UE	muscle	2020	2020's	47.5133	-70.2089	13.5	14.5	12.09	TRUE	-19.03	TRUE	-19	44.6	13.4
Clha2001_06	Clupea harengus	pelagic_UE	muscle	2001	2000's	47.569	-70.204	24.7	144.7	12.86	Predicted	-17.45	TRUE	-17.43	43.8
Mavi2020_1344	Mallotus villosus	pelagic_UE	muscle	2020	2020's	47.5133	-70.2089	13.3	15.5	11.85	TRUE	-19.09	TRUE	-19.05	43.6	13.9
Mavi2001_01	Mallotus villosus	pelagic_UE	muscle	2001	2000's	47.569	-70.204	14	15.9	14.17	Predicted	-17.85	TRUE	-17.83	44.5
Mavi2020_1339	Mallotus villosus	pelagic_UE	muscle	2020	2020's	47.5133	-70.2089		16.5	12.14	TRUE	-19.44	TRUE	-19.4	44.6	12.9
Mavi2020_1342	Mallotus villosus	pelagic_UE	muscle	2020	2020's	47.5133	-70.2089		16.5	11.36	TRUE	-19.1	TRUE	-19.06	44.1	13.1
Mavi2020_1334	Mallotus villosus	pelagic_UE	muscle	2020	2020's	47.5133	-70.2089	14.8	17.5	11.7	TRUE	-19.47	TRUE	-19.43	44.4	13.3
Clha2001_12	Clupea harengus	pelagic_UE	muscle	2001	2000's	47.569	-70.204	25.1	176.8	13.49	Predicted	-17.55	TRUE	-17.54	42.7
Mavi2020_1335	Mallotus villosus	pelagic_UE	muscle	2020	2020's	47.5133	-70.2089	14.7	18.5	12.02	TRUE	-19.08	TRUE	-19.04	42.8	13.4
Mavi2003_57	Mallotus villosus	pelagic_UE	muscle	2003	2000's	47.569	-70.204	14.2	19.3	12.26	Predicted	-18.43	TRUE	-18.37	45.2
Mavi2003_48	Mallotus villosus	pelagic_UE	muscle	2003	2000's	47.569	-70.204	13.1	19.6	12.35	Predicted	-18.4	TRUE	-18.34	44.9
Mavi2003_49	Mallotus villosus	pelagic_UE	muscle	2003	2000's	47.569	-70.204	14.7	19.6	12.44	Predicted	-17.75	TRUE	-17.7	45
Mavi2003_54	Mallotus villosus	pelagic_UE	muscle	2003	2000's	47.569	-70.204		20.5	12.3	Predicted	-18.3	TRUE	-18.24	45
Mavi2020_1340	Mallotus villosus	pelagic_UE	muscle	2020	2020's	47.5133	-70.2089	15.3	20.5	12.99	TRUE	-19.42	TRUE	-19.38	44.1	13.9
Mavi2003_50	Mallotus villosus	pelagic_UE	muscle	2003	2000's	47.569	-70.204	14.9	21.5	12.5	Predicted	-18.1	TRUE	-18.05	44.7
Mavi2020_1331	Mallotus villosus	pelagic_UE	muscle	2020	2020's	47.5133	-70.2089	15.2	21.5	11.8	TRUE	-19.15	TRUE	-19.11	43.6	13.4
Mavi2003_58	Mallotus villosus	pelagic_UE	muscle	2003	2000's	47.569	-70.204	15.5	22.1	12.53	Predicted	-17.93	TRUE	-17.87	45.1
Mavi2003_59	Mallotus villosus	pelagic_UE	muscle	2003	2000's	47.569	-70.204	14.9	22.7	12.42	Predicted	-18.08	TRUE	-18.03	45
Mavi2003_56	Mallotus villosus	pelagic_UE	muscle	2003	2000's	47.569	-70.204	14.6	23.8	12.87	Predicted	-18.18	TRUE	-18.12	44.4
Clha2003_15	Clupea harengus	pelagic_UE	muscle	2003	2000's	47.569	-70.204	15.3	32.5	12.02	Predicted	-18.49	TRUE	-18.43	45.5
Clha2003_21	Clupea harengus	pelagic_UE	muscle	2003	2000's	47.569	-70.204	16.2	35.3	12.01	Predicted	-17.44	TRUE	-17.38	44.9
Clha2020_1308	Clupea harengus	pelagic_UE	muscle	2020	2020's	47.5133	-70.2089	17.9	36.5	12.67	TRUE	-19.15	TRUE	-19.11	43.7	12.5
Clha2020_1309	Clupea harengus	pelagic_UE	muscle	2020	2020's	47.5133	-70.2089	17.8	36.5	11.75	TRUE	-19.84	TRUE	-19.81	43.7	12.7
Clha2020_1301	Clupea harengus	pelagic_UE	muscle	2020	2020's	47.5133	-70.2089	18.5	39.5	13.55	TRUE	-18.68	TRUE	-18.64	43.7	12.5
Mavi2001_11	Mallotus villosus	pelagic_UE	muscle	2001	2000's	47.569	-70.204	9.4	4.5	14.21	Predicted	-17	TRUE	-16.99	45.3
Clha2003_22	Clupea harengus	pelagic_UE	muscle	2003	2000's	47.569	-70.204	16.2	43.9	12.39	Predicted	-17.71	TRUE	-17.65	44.9
Clha2003_12	Clupea harengus	pelagic_UE	muscle	2003	2000's	47.569	-70.204	17.3	45.6	12.45	Predicted	-17.67	TRUE	-17.61	45.1
Clha2003_20	Clupea harengus	pelagic_UE	muscle	2003	2000's	47.569	-70.204	16.6	46.6	12.44	Predicted	-17.52	TRUE	-17.47	44.9
Clha2003_11	Clupea harengus	pelagic_UE	muscle	2003	2000's	47.569	-70.204	16	46.9	12.3	Predicted	-17.71	TRUE	-17.65	45.6
Clha2003_18	Clupea harengus	pelagic_UE	muscle	2003	2000's	47.569	-70.204	16.8	48.3	12.33	Predicted	-17.7	TRUE	-17.64	44.5
Mavi2001_10	Mallotus villosus	pelagic_UE	muscle	2001	2000's	47.569	-70.204	9.9	5.5	14	Predicted	-16.75	TRUE	-16.73	45.2
Clha2020_1303	Clupea harengus	pelagic_UE	muscle	2020	2020's	47.5133	-70.2089	19.5	50.5	12.99	TRUE	-19.66	TRUE	-19.62	43.9	13.8
Clha2003_14	Clupea harengus	pelagic_UE	muscle	2003	2000's	47.569	-70.204	17.1	51.5	12.59	Predicted	-17.56	TRUE	-17.5	45
Clha2003_17	Clupea harengus	pelagic_UE	muscle	2003	2000's	47.569	-70.204	17.5	53.2	12.16	Predicted	-17.31	TRUE	-17.26	45.1
Clha2020_1305	Clupea harengus	pelagic_UE	muscle	2020	2020's	47.5133	-70.2089	20.5	56.5	13.55	TRUE	-19.62	TRUE	-19.58	44.1	13.7
Clha2020_1306	Clupea harengus	pelagic_UE	muscle	2020	2020's	47.5133	-70.2089	20.5	56.5	12.8	TRUE	-19.33	TRUE	-19.29	43.3	12.9
Clha2020_1302	Clupea harengus	pelagic_UE	muscle	2020	2020's	47.5133	-70.2089	21.4	69.5	11.35	TRUE	-19.51	TRUE	-19.47	43.6	11.7
Clha2020_1311	Clupea harengus	pelagic_UE	muscle	2020	2020's	47.5133	-70.2089	23	78.5	12.6	Predicted	-19.17	TRUE	-19.13	44.1
Clha2020_1313	Clupea harengus	pelagic_UE	muscle	2020	2020's	47.5133	-70.2089	22.2	78.5	13.38	TRUE	-18.69	TRUE	-18.65	44.5	9.7
Osmo1996_406	Osmerus mordax	Rainbow smelt	muscle	1996	2000's	47.397	-70.353	9.9	6	14.39	Predicted	-20.21	TRUE	-20.29	47.3
Osmo2019_1123	Osmerus mordax	Rainbow smelt	muscle	2019	2020's	47.8283	-69.7033	15.1	19	14.53	TRUE	-20.58	TRUE	-20.58	44	13.8
Osmo2019_1131	Osmerus mordax	Rainbow smelt	muscle	2019	2020's	47.8283	-69.7033	14.7	19	13.6	TRUE	-19.77	TRUE	-19.77	43.9	13.8
Osmo2019_1117	Osmerus mordax	Rainbow smelt	muscle	2019	2020's	47.3767	-70.1233	15.2	20	14.53	TRUE	-19.38	TRUE	-19.38	42.9	13.5
Osmo2019_1118	Osmerus mordax	Rainbow smelt	muscle	2019	2020's	47.3767	-70.1233	15.7	21	14.63	TRUE	-20.74	TRUE	-20.74	44.8	14.1
Osmo2020_1710	Osmerus mordax	Rainbow smelt	muscle	2020	2020's	47.4238	-70.0584	16	21	15.15	TRUE	-19.51	TRUE	-19.47	44.3	14.3
Osmo2020_1715	Osmerus mordax	Rainbow smelt	muscle	2020	2020's	47.4238	-70.0584	17.2	29	15.51	TRUE	-18.6	TRUE	-18.56		14.2
Osmo1996_402	Osmerus mordax	Rainbow smelt	muscle	1996	2000's	47.397	-70.353	19.6	72	14.94	Predicted	-18.47	TRUE	-18.55	46.7
Osmo1996_407	Osmerus mordax	Rainbow smelt	muscle	1996	2000's	47.397	-70.353	7.8	2.6	13.8	Predicted	-19.87	TRUE	-19.95	45.3
Osmo1996_404	Osmerus mordax	Rainbow smelt	muscle	1996	2000's	47.397	-70.353	15.3	20.8	15.1	Predicted	-19.47	TRUE	-19.55	39.7
Osmo2019_1125	Osmerus mordax	Rainbow smelt	muscle	2019	2020's	47.8283	-69.7033	15.7	21.5	13.6	TRUE	-20.15	TRUE	-20.15	41.5	13.1
Osmo2020_1716	Osmerus mordax	Rainbow smelt	muscle	2020	2020's	47.4238	-70.0584	16	21.5	15.87	TRUE	-20.16	TRUE	-20.12	44.1	14.3
Osmo2020_1718	Osmerus mordax	Rainbow smelt	muscle	2020	2020's	47.4238	-70.0584	16.1	21.5	15.09	TRUE	-18.83	TRUE	-18.79	44.8	14.3
Osmo2019_1116	Osmerus mordax	Rainbow smelt	muscle	2019	2020's	47.3767	-70.1233	15.5	22.5	14.19	TRUE	-19.08	TRUE	-19.08	43.8	13.7
Osmo2019_1121	Osmerus mordax	Rainbow smelt	muscle	2019	2020's	47.8283	-69.7033	16	22.5	14.23	TRUE	-20.3	TRUE	-20.3	44.4	14.1
Osmo2020_1713	Osmerus mordax	Rainbow smelt	muscle	2020	2020's	47.4238	-70.0584	16.4	22.5	14.74	TRUE	-19.81	TRUE	-19.77	44.4	14.2
Osmo1996_405	Osmerus mordax	Rainbow smelt	muscle	1996	2000's	47.397	-70.353	15.2	23.3	15.01	Predicted	-19.06	TRUE	-19.14	45.7
Osmo2019_1113	Osmerus mordax	Rainbow smelt	muscle	2019	2020's	47.3767	-70.1233	15.2	23.5	14.69	TRUE	-20.36	TRUE	-20.36	44.4	14.1
Osmo2019_1127	Osmerus mordax	Rainbow smelt	muscle	2019	2020's	47.8283	-69.7033	15.2	23.5	14.03	TRUE	-19.44	TRUE	-19.44	44.1	13.9
Osmo2019_1129	Osmerus mordax	Rainbow smelt	muscle	2019	2020's	47.8283	-69.7033	15.5	23.5	14.37	TRUE	-20.61	TRUE	-20.61	43.9	13.8
Osmo2019_1111	Osmerus mordax	Rainbow smelt	muscle	2019	2020's	47.3767	-70.1233	17.8	24.5	14.48	TRUE	-19.36	TRUE	-19.36	44.1	13.7
Osmo2019_1114	Osmerus mordax	Rainbow smelt	muscle	2019	2020's	47.3767	-70.1233	16.2	24.5	13.92	TRUE	-19.37	TRUE	-19.37	44.4	13.7
Osmo2019_1115	Osmerus mordax	Rainbow smelt	muscle	2019	2020's	47.3767	-70.1233	15.7	24.5	14.74	TRUE	-19.63	TRUE	-19.63	42.5	13.4
Osmo2019_1112	Osmerus mordax	Rainbow smelt	muscle	2019	2020's	47.3767	-70.1233	16.7	25.5	14.65	TRUE	-19.51	TRUE	-19.51	43	13.4
Osmo2019_1134	Osmerus mordax	Rainbow smelt	muscle	2019	2020's	47.8283	-69.7033	15.8	25.5	13.98	TRUE	-19.35	TRUE	-19.35	42.9	13.6
Osmo2020_1709	Osmerus mordax	Rainbow smelt	muscle	2020	2020's	47.4238	-70.0584	20.5	41.5	15.38	TRUE	-18.8	TRUE	-18.77	43.6	14.5
Osmo2020_1712	Osmerus mordax	Rainbow smelt	muscle	2020	2020's	47.4238	-70.0584	22.5	41.5	15.49	TRUE	-19.35	TRUE	-19.32	43.9	14.5
Osmo1996_403	Osmerus mordax	Rainbow smelt	muscle	1996	2000's	47.397	-70.353	21.6	90.5	15.75	Predicted	-18.63	TRUE	-18.71	44.9
Amsp1997_1009	Ammodytes spp.	Sand lance	muscle	1997	2000's	48.805	-68.1773	9.6	2	11.06	Predicted	-19.69	TRUE	-19.75	43.7
Amsp2001_08	Ammodytes spp.	Sand lance	muscle	2001	2000's	49.9483	-66.56	10.9	3	10.52	Predicted	-19.66	TRUE	-19.65	43.3
Amsp2001_13	Ammodytes spp.	Sand lance	muscle	2001	2000's	48.6312	-68.1342	11.2	3	10.52	Predicted	-18.5	TRUE	-18.49	46.1
Amsp2001_04	Ammodytes spp.	Sand lance	muscle	2001	2000's	49.9483	-66.56	11.1	4	10.58	Predicted	-18.9	TRUE	-18.89	45.3
Amsp2020_1439	Ammodytes spp.	Sand lance	muscle	2020	2020's	48.106	-69.7257		4	10.69	TRUE	-19.15	TRUE	-19.11	43.2	13.2
Amsp2020_1446	Ammodytes spp.	Sand lance	muscle	2020	2020's	48.106	-69.7257	12.9	4	12.41	TRUE	-19.12	TRUE	-19.08	43.5	13.6
Amsp2015_06	Ammodytes spp.	Sand lance	muscle	2015	2020's	48.999	-68.135	11.9	5	10.82	TRUE	-18.98	TRUE	-19.1	44.8	13.5
Amsp2020_1447	Ammodytes spp.	Sand lance	muscle	2020	2020's	48.106	-69.7257	14.1	5	11.02	TRUE	-19.92	TRUE	-19.89	43.1	13.5
Amsp2020_1450	Ammodytes spp.	Sand lance	muscle	2020	2020's	48.106	-69.7257	11.2	5	11.18	TRUE	-19.35	TRUE	-19.31	43.5	13.2
Amsp2001_10	Ammodytes spp.	Sand lance	muscle	2001	2000's	49.9483	-66.56	12.8	7	10.29	Predicted	-17.87	TRUE	-17.85	44.4
Amsp1997_1003	Ammodytes spp.	Sand lance	muscle	1997	2000's	48.805	-68.1773	15.4	8	10.75	Predicted	-18.25	TRUE	-18.31	43.5
Amsp2001_02	Ammodytes spp.	Sand lance	muscle	2001	2000's	49.9483	-66.56	15.3	10.3	11.52	Predicted	-18.49	TRUE	-18.47	44.7
Amsp1997_1001	Ammodytes spp.	Sand lance	muscle	1997	2000's	48.805	-68.1773	19.4	11.4	10.86	Predicted	-18.7	TRUE	-18.76	43.4
Amsp1997_1000	Ammodytes spp.	Sand lance	muscle	1997	2000's	48.805	-68.1773	20.5	19.9	10.64	Predicted	-18.2	TRUE	-18.26	44
Amsp2015_03	Ammodytes spp.	Sand lance	muscle	2015	2020's	48.999	-68.135	10.1	2.1	10.27	TRUE	-19.28	TRUE	-19.4	43.3	13.4
Amsp2001_17	Ammodytes spp.	Sand lance	muscle	2001	2000's	48.6312	-68.1342	10	2.2	11.02	Predicted	-18.52	TRUE	-18.51	46.5
Amsp2001_05	Ammodytes spp.	Sand lance	muscle	2001	2000's	49.9483	-66.56	9.4	2.5	11.15	Predicted	-18.85	TRUE	-18.84
Amsp2001_15	Ammodytes spp.	Sand lance	muscle	2001	2000's	48.6312	-68.1342	10.1	2.5	10.77	Predicted	-19.14	TRUE	-19.13	45.5
Amsp2001_16	Ammodytes spp.	Sand lance	muscle	2001	2000's	48.6312	-68.1342	10.1	2.5	11.06	Predicted	-19.11	TRUE	-19.09	46.3
Amsp2015_01	Ammodytes spp.	Sand lance	muscle	2015	2020's	48.497	-68.892	11.2	2.6	11.41	TRUE	-18.57	TRUE	-18.7	40.3	13.9
Amsp2001_14	Ammodytes spp.	Sand lance	muscle	2001	2000's	48.6312	-68.1342	10.8	2.7	10.95	Predicted	-17.83	TRUE	-17.82	45.8
Amsp2015_07	Ammodytes spp.	Sand lance	muscle	2015	2020's	49.218	-67.944	10.2	2.9	10.5	TRUE	-18.91	TRUE	-19.03	44.4	13.5
Amsp2015_02	Ammodytes spp.	Sand lance	muscle	2015	2020's	48.999	-68.135	10.7	3.4	10.54	TRUE	-19.4	TRUE	-19.52	44.6	12.6
Amsp2020_1440	Ammodytes spp.	Sand lance	muscle	2020	2020's	48.106	-69.7257	10.2	3.5	11.27	TRUE	-19.61	TRUE	-19.58	44	13.7
Amsp2015_04	Ammodytes spp.	Sand lance	muscle	2015	2020's	48.999	-68.135	10.6	3.6	10.72	TRUE	-19.48	TRUE	-19.61	44.2	13.3
Amsp2001_07	Ammodytes spp.	Sand lance	muscle	2001	2000's	49.9483	-66.56	11.4	3.7	10.74	Predicted	-19.12	TRUE	-19.1	44.4
Amsp1997_1007	Ammodytes spp.	Sand lance	muscle	1997	2000's	48.805	-68.1773	13	3.8	11.23	Predicted	-19.05	TRUE	-19.11	43
Amsp1997_1010	Ammodytes spp.	Sand lance	muscle	1997	2000's	48.805	-68.1773	11.5	3.8	10.85	Predicted	-19.21	TRUE	-19.27	43.2
Amsp2001_7	Ammodytes spp.	Sand lance	muscle	2001	2000's	49.912	-66.56	12.4	4.4	10.87	Predicted	-18.74	TRUE	-18.73	46.2
Amsp2020_1438	Ammodytes spp.	Sand lance	muscle	2020	2020's	48.106	-69.7257	12.7	4.5	11.11	TRUE	-19.2	TRUE	-19.16	43.8	13.5
Amsp2020_1441	Ammodytes spp.	Sand lance	muscle	2020	2020's	48.106	-69.7257	12.5	4.5	11.38	TRUE	-18.85	TRUE	-18.81	43	13.8
Amsp2020_1443	Ammodytes spp.	Sand lance	muscle	2020	2020's	48.106	-69.7257	13.4	4.5	10.29	TRUE	-19.15	TRUE	-19.11	42.7	13.5
Amsp2020_1444	Ammodytes spp.	Sand lance	muscle	2020	2020's	48.106	-69.7257	12	4.5	11.35	TRUE	-19.47	TRUE	-19.43	43.6	13.4
Amsp2020_1448	Ammodytes spp.	Sand lance	muscle	2020	2020's	48.106	-69.7257	13	4.5	10.83	TRUE	-19.12	TRUE	-19.08	43	13.8
Amsp2020_1451	Ammodytes spp.	Sand lance	muscle	2020	2020's	48.106	-69.7257	11.6	4.5	11.32	TRUE	-19.21	TRUE	-19.18	43.4	13
Amsp2020_1452	Ammodytes spp.	Sand lance	muscle	2020	2020's	48.106	-69.7257	11.3	4.5	10.87	TRUE	-19.52	TRUE	-19.48	44	13.2
Amsp2015_08	Ammodytes spp.	Sand lance	muscle	2015	2020's	49.218	-67.944	12	4.6	9.98	TRUE	-19.04	TRUE	-19.16	44.5	13.4
Amsp2001_12	Ammodytes spp.	Sand lance	muscle	2001	2000's	49.9483	-66.56	11.4	5.1	10.49	Predicted	-18.36	TRUE	-18.34	44
Amsp2001_4	Ammodytes spp.	Sand lance	muscle	2001	2000's	49.912	-66.56	12.6	5.3	10.81	Predicted	-18.61	TRUE	-18.59	46.3
Amsp2015_05	Ammodytes spp.	Sand lance	muscle	2015	2020's	48.999	-68.135	11.5	5.3	10.54	TRUE	-19.32	TRUE	-19.45	44.5	13.3
Amsp1997_1006	Ammodytes spp.	Sand lance	muscle	1997	2000's	48.805	-68.1773	13.2	5.4	10.54	Predicted	-18.02	TRUE	-18.08	43.1
Amsp2001_09	Ammodytes spp.	Sand lance	muscle	2001	2000's	49.9483	-66.56	11.8	5.5	10.33	Predicted	-18.13	TRUE	-18.12	44.9
Amsp2020_1445	Ammodytes spp.	Sand lance	muscle	2020	2020's	48.106	-69.7257	13.1	5.5	11.46	TRUE	-19.26	TRUE	-19.22	43.5	13.6
Amsp2020_1449	Ammodytes spp.	Sand lance	muscle	2020	2020's	48.106	-69.7257	11.7	5.5	10.16	TRUE	-18.9	TRUE	-18.86	42.6	13.5
Amsp1997_1005	Ammodytes spp.	Sand lance	muscle	1997	2000's	48.805	-68.1773	13	5.8	11.35	Predicted	-18.39	TRUE	-18.45	42.9
Amsp2001_11	Ammodytes spp.	Sand lance	muscle	2001	2000's	49.9483	-66.56	12	5.9	10.27	Predicted	-17.46	TRUE	-17.44	44.4
Amsp2001_03	Ammodytes spp.	Sand lance	muscle	2001	2000's	49.9483	-66.56	13.8	6.3	10.78	Predicted	-19.16	TRUE	-19.15	44
Amsp2020_1442	Ammodytes spp.	Sand lance	muscle	2020	2020's	48.106	-69.7257	14.4	6.5	11.16	TRUE	-19.24	TRUE	-19.21	43.3	13.5
Amsp1997_1004	Ammodytes spp.	Sand lance	muscle	1997	2000's	48.805	-68.1773	14.6	6.8	10.88	Predicted	-18.32	TRUE	-18.38	42.3
Amsp1997_1002	Ammodytes spp.	Sand lance	muscle	1997	2000's	48.805	-68.1773	14.3	7.3	10.27	Predicted	-18.58	TRUE	-18.64	42.6
Amsp2001_1	Ammodytes spp.	Sand lance	muscle	2001	2000's	49.912	-66.56	14	7.5	11.09	Predicted	-18.57	TRUE	-18.55	46.6
Amsp2001_01	Ammodytes spp.	Sand lance	muscle	2001	2000's	49.9483	-66.56	14.2	7.6	11.11	Predicted	-18.35	TRUE	-18.33	44.9
Amsp2001_06	Ammodytes spp.	Sand lance	muscle	2001	2000's	49.9483	-66.56	13.7	7.8	10.88	Predicted	-17.97	TRUE	-17.96	44.4
Amsp2001_3	Ammodytes spp.	Sand lance	muscle	2001	2000's	49.912	-66.56	15.3	8.3	11.11	Predicted	-18.5	TRUE	-18.48	46.3
Amsp2001_9	Ammodytes spp.	Sand lance	muscle	2001	2000's	49.912	-66.56	15.5	9	10.68	Predicted	-18.72	TRUE	-18.7	46.1
Mosa2020_1770	Morone saxatilis	Striped bass	muscle	2020	2020's	47.4238	-70.0584	18.7	62	14.52	TRUE	-17.97	TRUE	-17.93	43.6	14.3
Mosa2020_1769	Morone saxatilis	Striped bass	muscle	2020	2020's	47.4238	-70.0584	19.3	63	14.68	TRUE	-18.26	TRUE	-18.23	43.8	14.2
Mosa2020_1750	Morone saxatilis	Striped bass	muscle	2020	2020's	47.4238	-70.0584	20.3	77	14.67	TRUE	-17.09	TRUE	-17.05	44.3	13.9
Mosa2020_1755	Morone saxatilis	Striped bass	muscle	2020	2020's	47.4238	-70.0584		81	14.34	TRUE	-17.01	TRUE	-16.97	44.4	13.8
Mosa2019_1171	Morone saxatilis	Striped bass	muscle	2019	2020's	47.4238	-70.0584	21.1	98	13.1	TRUE	-16.9	TRUE	-16.9	42.4	14.1
Mosa2020_1751	Morone saxatilis	Striped bass	muscle	2020	2020's	47.4238	-70.0584	23.2	99	14.75	TRUE	-17.58	TRUE	-17.54	44.8	13.7
Mosa2019_1166	Morone saxatilis	Striped bass	muscle	2019	2020's	47.4238	-70.0584		107	14.47	TRUE	-17.58	TRUE	-17.58	41.3
Mosa2019_1167	Morone saxatilis	Striped bass	muscle	2019	2020's	47.4238	-70.0584		129	14.49	TRUE	-18.04	TRUE	-18.04	43.3	14
Mosa2019_1164	Morone saxatilis	Striped bass	muscle	2019	2020's	47.4238	-70.0584	22.7	152	15.31	TRUE	-18.1	TRUE	-18.1	44.2	14.3
Mosa2020_1427	Morone saxatilis	Striped bass	muscle	2020	2020's	47.4238	-70.0584	38.7	561	15.59	TRUE	-18.5	TRUE	-18.46	44.3	14.1
Mosa2019_1168	Morone saxatilis	Striped bass	muscle	2019	2020's	47.4238	-70.0584	21.8	110.5	13.98	TRUE	-17.44	TRUE	-17.44	44	13.9
Mosa2020_1758	Morone saxatilis	Striped bass	muscle	2020	2020's	47.4238	-70.0584		168.5	14.69	TRUE	-17.77	TRUE	-17.74	43.7	14.1
Mosa2020_1771	Morone saxatilis	Striped bass	muscle	2020	2020's	47.4238	-70.0584		49.5	14.36	TRUE	-17.87	TRUE	-17.84	45.5	13.9
Mosa2020_1772	Morone saxatilis	Striped bass	muscle	2020	2020's	47.4238	-70.0584		52.5	14.48	TRUE	-18.26	TRUE	-18.22	43.9	13.6
